# Supplementary material for: Regulation of RNA editing by RNA-binding proteins in human cells
Source: Commun Biol. 2019 Jan 14;2:19. doi: 10.1038/s42003-018-0271-8 (PMC6331435; doi:10.1038/s42003-018-0271-8)
Supplement: Supplementary file 2 — Supplementary Data 1 [file 42003_2018_271_MOESM2_ESM.xlsx]

## Sheet: Figure 1a
# CIRCOS plot, the height is the 'Percent_DE_sites', the color of he bars = 'Mean_Editing_Change', Link_Color_and_thickness = 'Link_value'
Cell	RBP	RBP_pair	Link_value	Mean_Editing_Change	N_DE_sites	Percent_DE_sites	RBP_batch
HepG2	ABCF1	ACO1	0	0.00652707	93	0.0353343	CONTROL067GHD
HepG2	ABCF1	ADAR	-1.68629	0.00652707	93	0.0353343	CONTROL067GHD
HepG2	ABCF1	AKAP1	0	0.00652707	93	0.0353343	CONTROL067GHD
HepG2	ABCF1	AKAP8	0	0.00652707	93	0.0353343	CONTROL067GHD
HepG2	ABCF1	AKAP8L	0	0.00652707	93	0.0353343	CONTROL067GHD
HepG2	ABCF1	ASCC1	0	0.00652707	93	0.0353343	CONTROL067GHD
HepG2	ABCF1	ATP5C1	0	0.00652707	93	0.0353343	CONTROL067GHD
HepG2	ABCF1	AUH	0	0.00652707	93	0.0353343	CONTROL067GHD
HepG2	ABCF1	BOP1	0	0.00652707	93	0.0353343	CONTROL067GHD
HepG2	ABCF1	CALR	0	0.00652707	93	0.0353343	CONTROL067GHD
HepG2	ABCF1	CIRBP	0	0.00652707	93	0.0353343	CONTROL067GHD
HepG2	ABCF1	CKAP4	0	0.00652707	93	0.0353343	CONTROL067GHD
HepG2	ABCF1	CNOT7	0	0.00652707	93	0.0353343	CONTROL067GHD
HepG2	ABCF1	DAZAP1	0	0.00652707	93	0.0353343	CONTROL067GHD
HepG2	ABCF1	DDX19B	0	0.00652707	93	0.0353343	CONTROL067GHD
HepG2	ABCF1	DDX21	0	0.00652707	93	0.0353343	CONTROL067GHD
HepG2	ABCF1	DDX24	0	0.00652707	93	0.0353343	CONTROL067GHD
HepG2	ABCF1	DDX3X	0	0.00652707	93	0.0353343	CONTROL067GHD
HepG2	ABCF1	DDX47	0	0.00652707	93	0.0353343	CONTROL067GHD
HepG2	ABCF1	DDX5	-0.541054	0.00652707	93	0.0353343	CONTROL067GHD
HepG2	ABCF1	DDX6	0	0.00652707	93	0.0353343	CONTROL067GHD
HepG2	ABCF1	DKC1	0	0.00652707	93	0.0353343	CONTROL067GHD
HepG2	ABCF1	EIF2S1	0	0.00652707	93	0.0353343	CONTROL067GHD
HepG2	ABCF1	EIF4A3	0	0.00652707	93	0.0353343	CONTROL067GHD
HepG2	ABCF1	EIF4B	0	0.00652707	93	0.0353343	CONTROL067GHD
HepG2	ABCF1	EIF4G1	0	0.00652707	93	0.0353343	CONTROL067GHD
HepG2	ABCF1	ETF1	0	0.00652707	93	0.0353343	CONTROL067GHD
HepG2	ABCF1	EWSR1	0	0.00652707	93	0.0353343	CONTROL067GHD
HepG2	ABCF1	FASTKD1	0	0.00652707	93	0.0353343	CONTROL067GHD
HepG2	ABCF1	FASTKD2	0	0.00652707	93	0.0353343	CONTROL067GHD
HepG2	ABCF1	FIP1L1	0	0.00652707	93	0.0353343	CONTROL067GHD
HepG2	ABCF1	FUBP3	0	0.00652707	93	0.0353343	CONTROL067GHD
HepG2	ABCF1	FUS	0	0.00652707	93	0.0353343	CONTROL067GHD
HepG2	ABCF1	FXR1	0	0.00652707	93	0.0353343	CONTROL067GHD
HepG2	ABCF1	G3BP1	0	0.00652707	93	0.0353343	CONTROL067GHD
HepG2	ABCF1	G3BP2	0	0.00652707	93	0.0353343	CONTROL067GHD
HepG2	ABCF1	GPKOW	0	0.00652707	93	0.0353343	CONTROL067GHD
HepG2	ABCF1	GTF2F1	0	0.00652707	93	0.0353343	CONTROL067GHD
HepG2	ABCF1	HDGF	0	0.00652707	93	0.0353343	CONTROL067GHD
HepG2	ABCF1	HLTF	0	0.00652707	93	0.0353343	CONTROL067GHD
HepG2	ABCF1	HNRNPA2B1	0	0.00652707	93	0.0353343	CONTROL067GHD
HepG2	ABCF1	HNRNPC	0	0.00652707	93	0.0353343	CONTROL067GHD
HepG2	ABCF1	HNRNPF	0	0.00652707	93	0.0353343	CONTROL067GHD
HepG2	ABCF1	HNRNPK	0	0.00652707	93	0.0353343	CONTROL067GHD
HepG2	ABCF1	HNRNPL	0	0.00652707	93	0.0353343	CONTROL067GHD
HepG2	ABCF1	HSPD1	-0.508103	0.00652707	93	0.0353343	CONTROL067GHD
HepG2	ABCF1	IGF2BP1	0	0.00652707	93	0.0353343	CONTROL067GHD
HepG2	ABCF1	IGF2BP2	0	0.00652707	93	0.0353343	CONTROL067GHD
HepG2	ABCF1	IGF2BP3	0	0.00652707	93	0.0353343	CONTROL067GHD
HepG2	ABCF1	ILF2	0	0.00652707	93	0.0353343	CONTROL067GHD
HepG2	ABCF1	ILF3	0	0.00652707	93	0.0353343	CONTROL067GHD
HepG2	ABCF1	KHSRP	0	0.00652707	93	0.0353343	CONTROL067GHD
HepG2	ABCF1	KIF1C	0	0.00652707	93	0.0353343	CONTROL067GHD
HepG2	ABCF1	KRR1	0	0.00652707	93	0.0353343	CONTROL067GHD
HepG2	ABCF1	LARP4	0	0.00652707	93	0.0353343	CONTROL067GHD
HepG2	ABCF1	MAGOH	0	0.00652707	93	0.0353343	CONTROL067GHD
HepG2	ABCF1	MATR3	0	0.00652707	93	0.0353343	CONTROL067GHD
HepG2	ABCF1	MSI2	0	0.00652707	93	0.0353343	CONTROL067GHD
HepG2	ABCF1	NAA15	0	0.00652707	93	0.0353343	CONTROL067GHD
HepG2	ABCF1	NCBP2	0	0.00652707	93	0.0353343	CONTROL067GHD
HepG2	ABCF1	NELFE	0	0.00652707	93	0.0353343	CONTROL067GHD
HepG2	ABCF1	NKRF	0	0.00652707	93	0.0353343	CONTROL067GHD
HepG2	ABCF1	NOL12	0	0.00652707	93	0.0353343	CONTROL067GHD
HepG2	ABCF1	NSUN2	0	0.00652707	93	0.0353343	CONTROL067GHD
HepG2	ABCF1	NUP35	0	0.00652707	93	0.0353343	CONTROL067GHD
HepG2	ABCF1	PABPC1	0	0.00652707	93	0.0353343	CONTROL067GHD
HepG2	ABCF1	PABPC4	0	0.00652707	93	0.0353343	CONTROL067GHD
HepG2	ABCF1	PCBP1	0	0.00652707	93	0.0353343	CONTROL067GHD
HepG2	ABCF1	PCBP2	0	0.00652707	93	0.0353343	CONTROL067GHD
HepG2	ABCF1	PES1	0	0.00652707	93	0.0353343	CONTROL067GHD
HepG2	ABCF1	PNPT1	0	0.00652707	93	0.0353343	CONTROL067GHD
HepG2	ABCF1	PPIG	0	0.00652707	93	0.0353343	CONTROL067GHD
HepG2	ABCF1	PRPF6	0	0.00652707	93	0.0353343	CONTROL067GHD
HepG2	ABCF1	PTBP1	0	0.00652707	93	0.0353343	CONTROL067GHD
HepG2	ABCF1	PUF60	0	0.00652707	93	0.0353343	CONTROL067GHD
HepG2	ABCF1	PUM2	0	0.00652707	93	0.0353343	CONTROL067GHD
HepG2	ABCF1	PUS1	0	0.00652707	93	0.0353343	CONTROL067GHD
HepG2	ABCF1	QKI	0	0.00652707	93	0.0353343	CONTROL067GHD
HepG2	ABCF1	RAVER1	0	0.00652707	93	0.0353343	CONTROL067GHD
HepG2	ABCF1	RBM15	0	0.00652707	93	0.0353343	CONTROL067GHD
HepG2	ABCF1	RBM22	0	0.00652707	93	0.0353343	CONTROL067GHD
HepG2	ABCF1	RBM25	0	0.00652707	93	0.0353343	CONTROL067GHD
HepG2	ABCF1	RBM34	0	0.00652707	93	0.0353343	CONTROL067GHD
HepG2	ABCF1	RBM47	0	0.00652707	93	0.0353343	CONTROL067GHD
HepG2	ABCF1	RECQL	0	0.00652707	93	0.0353343	CONTROL067GHD
HepG2	ABCF1	RPS3A	0	0.00652707	93	0.0353343	CONTROL067GHD
HepG2	ABCF1	SART3	0	0.00652707	93	0.0353343	CONTROL067GHD
HepG2	ABCF1	SF3A3	0	0.00652707	93	0.0353343	CONTROL067GHD
HepG2	ABCF1	SF3B1	0	0.00652707	93	0.0353343	CONTROL067GHD
HepG2	ABCF1	SF3B4	0	0.00652707	93	0.0353343	CONTROL067GHD
HepG2	ABCF1	SLBP	0	0.00652707	93	0.0353343	CONTROL067GHD
HepG2	ABCF1	SLTM	0	0.00652707	93	0.0353343	CONTROL067GHD
HepG2	ABCF1	SMNDC1	0	0.00652707	93	0.0353343	CONTROL067GHD
HepG2	ABCF1	SND1	0	0.00652707	93	0.0353343	CONTROL067GHD
HepG2	ABCF1	SRFBP1	0	0.00652707	93	0.0353343	CONTROL067GHD
HepG2	ABCF1	SRSF1	0	0.00652707	93	0.0353343	CONTROL067GHD
HepG2	ABCF1	SRSF5	0	0.00652707	93	0.0353343	CONTROL067GHD
HepG2	ABCF1	SRSF7	0	0.00652707	93	0.0353343	CONTROL067GHD
HepG2	ABCF1	SRSF9	0	0.00652707	93	0.0353343	CONTROL067GHD
HepG2	ABCF1	SSB	0	0.00652707	93	0.0353343	CONTROL067GHD
HepG2	ABCF1	SSRP1	0	0.00652707	93	0.0353343	CONTROL067GHD
HepG2	ABCF1	STAU1	0	0.00652707	93	0.0353343	CONTROL067GHD
HepG2	ABCF1	STIP1	0	0.00652707	93	0.0353343	CONTROL067GHD
HepG2	ABCF1	SUCLG1	0	0.00652707	93	0.0353343	CONTROL067GHD
HepG2	ABCF1	SUGP2	0	0.00652707	93	0.0353343	CONTROL067GHD
HepG2	ABCF1	TAF15	0	0.00652707	93	0.0353343	CONTROL067GHD
HepG2	ABCF1	TARDBP	0	0.00652707	93	0.0353343	CONTROL067GHD
HepG2	ABCF1	TBRG4	0	0.00652707	93	0.0353343	CONTROL067GHD
HepG2	ABCF1	TIA1	0	0.00652707	93	0.0353343	CONTROL067GHD
HepG2	ABCF1	TIAL1	0	0.00652707	93	0.0353343	CONTROL067GHD
HepG2	ABCF1	TRA2A	0	0.00652707	93	0.0353343	CONTROL067GHD
HepG2	ABCF1	TRIM56	0	0.00652707	93	0.0353343	CONTROL067GHD
HepG2	ABCF1	TUFM	0	0.00652707	93	0.0353343	CONTROL067GHD
HepG2	ABCF1	U2AF1	0	0.00652707	93	0.0353343	CONTROL067GHD
HepG2	ABCF1	U2AF2	0	0.00652707	93	0.0353343	CONTROL067GHD
HepG2	ABCF1	UBE2L3	0	0.00652707	93	0.0353343	CONTROL067GHD
HepG2	ABCF1	UPF1	0	0.00652707	93	0.0353343	CONTROL067GHD
HepG2	ABCF1	UTP18	0	0.00652707	93	0.0353343	CONTROL067GHD
HepG2	ABCF1	UTP3	0	0.00652707	93	0.0353343	CONTROL067GHD
HepG2	ABCF1	XPO5	0	0.00652707	93	0.0353343	CONTROL067GHD
HepG2	ABCF1	XRCC5	0	0.00652707	93	0.0353343	CONTROL067GHD
HepG2	ABCF1	XRCC6	0	0.00652707	93	0.0353343	CONTROL067GHD
HepG2	ABCF1	ZNF622	0	0.00652707	93	0.0353343	CONTROL067GHD
HepG2	ABCF1	ZRANB2	0	0.00652707	93	0.0353343	CONTROL067GHD
HepG2	ACO1	ABCF1	0	0.0885205	137	0.0429871	CONTROL538QOG
HepG2	ACO1	ADAR	-2.35435	0.0885205	137	0.0429871	CONTROL538QOG
HepG2	ACO1	AKAP1	0	0.0885205	137	0.0429871	CONTROL538QOG
HepG2	ACO1	AKAP8	0	0.0885205	137	0.0429871	CONTROL538QOG
HepG2	ACO1	AKAP8L	0	0.0885205	137	0.0429871	CONTROL538QOG
HepG2	ACO1	ASCC1	0	0.0885205	137	0.0429871	CONTROL538QOG
HepG2	ACO1	ATP5C1	0	0.0885205	137	0.0429871	CONTROL538QOG
HepG2	ACO1	AUH	-0.162979	0.0885205	137	0.0429871	CONTROL538QOG
HepG2	ACO1	BOP1	0	0.0885205	137	0.0429871	CONTROL538QOG
HepG2	ACO1	CALR	0	0.0885205	137	0.0429871	CONTROL538QOG
HepG2	ACO1	CIRBP	0	0.0885205	137	0.0429871	CONTROL538QOG
HepG2	ACO1	CKAP4	0	0.0885205	137	0.0429871	CONTROL538QOG
HepG2	ACO1	CNOT7	0	0.0885205	137	0.0429871	CONTROL538QOG
HepG2	ACO1	DAZAP1	0	0.0885205	137	0.0429871	CONTROL538QOG
HepG2	ACO1	DDX19B	0	0.0885205	137	0.0429871	CONTROL538QOG
HepG2	ACO1	DDX21	0	0.0885205	137	0.0429871	CONTROL538QOG
HepG2	ACO1	DDX24	0	0.0885205	137	0.0429871	CONTROL538QOG
HepG2	ACO1	DDX3X	0	0.0885205	137	0.0429871	CONTROL538QOG
HepG2	ACO1	DDX47	0	0.0885205	137	0.0429871	CONTROL538QOG
HepG2	ACO1	DDX5	0	0.0885205	137	0.0429871	CONTROL538QOG
HepG2	ACO1	DDX6	-0.627713	0.0885205	137	0.0429871	CONTROL538QOG
HepG2	ACO1	DKC1	0	0.0885205	137	0.0429871	CONTROL538QOG
HepG2	ACO1	EIF2S1	-0.797133	0.0885205	137	0.0429871	CONTROL538QOG
HepG2	ACO1	EIF4A3	0	0.0885205	137	0.0429871	CONTROL538QOG
HepG2	ACO1	EIF4B	0	0.0885205	137	0.0429871	CONTROL538QOG
HepG2	ACO1	EIF4G1	0	0.0885205	137	0.0429871	CONTROL538QOG
HepG2	ACO1	ETF1	-0.0619718	0.0885205	137	0.0429871	CONTROL538QOG
HepG2	ACO1	EWSR1	0	0.0885205	137	0.0429871	CONTROL538QOG
HepG2	ACO1	FASTKD1	0	0.0885205	137	0.0429871	CONTROL538QOG
HepG2	ACO1	FASTKD2	0	0.0885205	137	0.0429871	CONTROL538QOG
HepG2	ACO1	FIP1L1	0	0.0885205	137	0.0429871	CONTROL538QOG
HepG2	ACO1	FUBP3	0	0.0885205	137	0.0429871	CONTROL538QOG
HepG2	ACO1	FUS	0	0.0885205	137	0.0429871	CONTROL538QOG
HepG2	ACO1	FXR1	0	0.0885205	137	0.0429871	CONTROL538QOG
HepG2	ACO1	G3BP1	0	0.0885205	137	0.0429871	CONTROL538QOG
HepG2	ACO1	G3BP2	0	0.0885205	137	0.0429871	CONTROL538QOG
HepG2	ACO1	GPKOW	0	0.0885205	137	0.0429871	CONTROL538QOG
HepG2	ACO1	GTF2F1	0	0.0885205	137	0.0429871	CONTROL538QOG
HepG2	ACO1	HDGF	0	0.0885205	137	0.0429871	CONTROL538QOG
HepG2	ACO1	HLTF	0	0.0885205	137	0.0429871	CONTROL538QOG
HepG2	ACO1	HNRNPA2B1	0	0.0885205	137	0.0429871	CONTROL538QOG
HepG2	ACO1	HNRNPC	0	0.0885205	137	0.0429871	CONTROL538QOG
HepG2	ACO1	HNRNPF	0	0.0885205	137	0.0429871	CONTROL538QOG
HepG2	ACO1	HNRNPK	0	0.0885205	137	0.0429871	CONTROL538QOG
HepG2	ACO1	HNRNPL	0	0.0885205	137	0.0429871	CONTROL538QOG
HepG2	ACO1	HSPD1	-0.379849	0.0885205	137	0.0429871	CONTROL538QOG
HepG2	ACO1	IGF2BP1	0	0.0885205	137	0.0429871	CONTROL538QOG
HepG2	ACO1	IGF2BP2	0	0.0885205	137	0.0429871	CONTROL538QOG
HepG2	ACO1	IGF2BP3	0	0.0885205	137	0.0429871	CONTROL538QOG
HepG2	ACO1	ILF2	0	0.0885205	137	0.0429871	CONTROL538QOG
HepG2	ACO1	ILF3	0	0.0885205	137	0.0429871	CONTROL538QOG
HepG2	ACO1	KHSRP	0	0.0885205	137	0.0429871	CONTROL538QOG
HepG2	ACO1	KIF1C	0	0.0885205	137	0.0429871	CONTROL538QOG
HepG2	ACO1	KRR1	0	0.0885205	137	0.0429871	CONTROL538QOG
HepG2	ACO1	LARP4	0	0.0885205	137	0.0429871	CONTROL538QOG
HepG2	ACO1	MAGOH	0	0.0885205	137	0.0429871	CONTROL538QOG
HepG2	ACO1	MATR3	0	0.0885205	137	0.0429871	CONTROL538QOG
HepG2	ACO1	MSI2	0	0.0885205	137	0.0429871	CONTROL538QOG
HepG2	ACO1	NAA15	0	0.0885205	137	0.0429871	CONTROL538QOG
HepG2	ACO1	NCBP2	0	0.0885205	137	0.0429871	CONTROL538QOG
HepG2	ACO1	NELFE	0	0.0885205	137	0.0429871	CONTROL538QOG
HepG2	ACO1	NKRF	0	0.0885205	137	0.0429871	CONTROL538QOG
HepG2	ACO1	NOL12	0	0.0885205	137	0.0429871	CONTROL538QOG
HepG2	ACO1	NSUN2	0	0.0885205	137	0.0429871	CONTROL538QOG
HepG2	ACO1	NUP35	-0.00346973	0.0885205	137	0.0429871	CONTROL538QOG
HepG2	ACO1	PABPC1	0	0.0885205	137	0.0429871	CONTROL538QOG
HepG2	ACO1	PABPC4	0	0.0885205	137	0.0429871	CONTROL538QOG
HepG2	ACO1	PCBP1	0	0.0885205	137	0.0429871	CONTROL538QOG
HepG2	ACO1	PCBP2	0	0.0885205	137	0.0429871	CONTROL538QOG
HepG2	ACO1	PES1	0	0.0885205	137	0.0429871	CONTROL538QOG
HepG2	ACO1	PNPT1	0	0.0885205	137	0.0429871	CONTROL538QOG
HepG2	ACO1	PPIG	0	0.0885205	137	0.0429871	CONTROL538QOG
HepG2	ACO1	PRPF6	0	0.0885205	137	0.0429871	CONTROL538QOG
HepG2	ACO1	PTBP1	0	0.0885205	137	0.0429871	CONTROL538QOG
HepG2	ACO1	PUF60	0	0.0885205	137	0.0429871	CONTROL538QOG
HepG2	ACO1	PUM2	0	0.0885205	137	0.0429871	CONTROL538QOG
HepG2	ACO1	PUS1	0	0.0885205	137	0.0429871	CONTROL538QOG
HepG2	ACO1	QKI	-0.313653	0.0885205	137	0.0429871	CONTROL538QOG
HepG2	ACO1	RAVER1	0	0.0885205	137	0.0429871	CONTROL538QOG
HepG2	ACO1	RBM15	-0.133608	0.0885205	137	0.0429871	CONTROL538QOG
HepG2	ACO1	RBM22	0	0.0885205	137	0.0429871	CONTROL538QOG
HepG2	ACO1	RBM25	0	0.0885205	137	0.0429871	CONTROL538QOG
HepG2	ACO1	RBM34	0	0.0885205	137	0.0429871	CONTROL538QOG
HepG2	ACO1	RBM47	0	0.0885205	137	0.0429871	CONTROL538QOG
HepG2	ACO1	RECQL	0	0.0885205	137	0.0429871	CONTROL538QOG
HepG2	ACO1	RPS3A	0	0.0885205	137	0.0429871	CONTROL538QOG
HepG2	ACO1	SART3	0	0.0885205	137	0.0429871	CONTROL538QOG
HepG2	ACO1	SF3A3	0	0.0885205	137	0.0429871	CONTROL538QOG
HepG2	ACO1	SF3B1	0	0.0885205	137	0.0429871	CONTROL538QOG
HepG2	ACO1	SF3B4	0	0.0885205	137	0.0429871	CONTROL538QOG
HepG2	ACO1	SLBP	0	0.0885205	137	0.0429871	CONTROL538QOG
HepG2	ACO1	SLTM	0	0.0885205	137	0.0429871	CONTROL538QOG
HepG2	ACO1	SMNDC1	0	0.0885205	137	0.0429871	CONTROL538QOG
HepG2	ACO1	SND1	0	0.0885205	137	0.0429871	CONTROL538QOG
HepG2	ACO1	SRFBP1	-0.159989	0.0885205	137	0.0429871	CONTROL538QOG
HepG2	ACO1	SRSF1	0	0.0885205	137	0.0429871	CONTROL538QOG
HepG2	ACO1	SRSF5	0	0.0885205	137	0.0429871	CONTROL538QOG
HepG2	ACO1	SRSF7	0	0.0885205	137	0.0429871	CONTROL538QOG
HepG2	ACO1	SRSF9	0	0.0885205	137	0.0429871	CONTROL538QOG
HepG2	ACO1	SSB	0	0.0885205	137	0.0429871	CONTROL538QOG
HepG2	ACO1	SSRP1	0	0.0885205	137	0.0429871	CONTROL538QOG
HepG2	ACO1	STAU1	0	0.0885205	137	0.0429871	CONTROL538QOG
HepG2	ACO1	STIP1	0	0.0885205	137	0.0429871	CONTROL538QOG
HepG2	ACO1	SUCLG1	0	0.0885205	137	0.0429871	CONTROL538QOG
HepG2	ACO1	SUGP2	0	0.0885205	137	0.0429871	CONTROL538QOG
HepG2	ACO1	TAF15	0	0.0885205	137	0.0429871	CONTROL538QOG
HepG2	ACO1	TARDBP	0	0.0885205	137	0.0429871	CONTROL538QOG
HepG2	ACO1	TBRG4	0	0.0885205	137	0.0429871	CONTROL538QOG
HepG2	ACO1	TIA1	0	0.0885205	137	0.0429871	CONTROL538QOG
HepG2	ACO1	TIAL1	0	0.0885205	137	0.0429871	CONTROL538QOG
HepG2	ACO1	TRA2A	0	0.0885205	137	0.0429871	CONTROL538QOG
HepG2	ACO1	TRIM56	0	0.0885205	137	0.0429871	CONTROL538QOG
HepG2	ACO1	TUFM	0	0.0885205	137	0.0429871	CONTROL538QOG
HepG2	ACO1	U2AF1	0	0.0885205	137	0.0429871	CONTROL538QOG
HepG2	ACO1	U2AF2	0	0.0885205	137	0.0429871	CONTROL538QOG
HepG2	ACO1	UBE2L3	0	0.0885205	137	0.0429871	CONTROL538QOG
HepG2	ACO1	UPF1	0	0.0885205	137	0.0429871	CONTROL538QOG
HepG2	ACO1	UTP18	0	0.0885205	137	0.0429871	CONTROL538QOG
HepG2	ACO1	UTP3	0	0.0885205	137	0.0429871	CONTROL538QOG
HepG2	ACO1	XPO5	0	0.0885205	137	0.0429871	CONTROL538QOG
HepG2	ACO1	XRCC5	0	0.0885205	137	0.0429871	CONTROL538QOG
HepG2	ACO1	XRCC6	0	0.0885205	137	0.0429871	CONTROL538QOG
HepG2	ACO1	ZNF622	0	0.0885205	137	0.0429871	CONTROL538QOG
HepG2	ACO1	ZRANB2	0	0.0885205	137	0.0429871	CONTROL538QOG
HepG2	ADAR	ABCF1	1.17434	-0.249433	615	0.483111	CONTROL305XWT
HepG2	ADAR	ACO1	2.35435	-0.249433	615	0.483111	CONTROL305XWT
HepG2	ADAR	AKAP1	4.48069	-0.249433	615	0.483111	CONTROL305XWT
HepG2	ADAR	AKAP8	8.88965	-0.249433	615	0.483111	CONTROL305XWT
HepG2	ADAR	AKAP8L	0.502602	-0.249433	615	0.483111	CONTROL305XWT
HepG2	ADAR	ASCC1	0.024411	-0.249433	615	0.483111	CONTROL305XWT
HepG2	ADAR	ATP5C1	1.95934	-0.249433	615	0.483111	CONTROL305XWT
HepG2	ADAR	AUH	10.1234	-0.249433	615	0.483111	CONTROL305XWT
HepG2	ADAR	BOP1	5.38487	-0.249433	615	0.483111	CONTROL305XWT
HepG2	ADAR	CALR	5.78973	-0.249433	615	0.483111	CONTROL305XWT
HepG2	ADAR	CIRBP	0	-0.249433	615	0.483111	CONTROL305XWT
HepG2	ADAR	CKAP4	4.38352	-0.249433	615	0.483111	CONTROL305XWT
HepG2	ADAR	CNOT7	0.438223	-0.249433	615	0.483111	CONTROL305XWT
HepG2	ADAR	DAZAP1	1.80511	-0.249433	615	0.483111	CONTROL305XWT
HepG2	ADAR	DDX19B	2.02035	-0.249433	615	0.483111	CONTROL305XWT
HepG2	ADAR	DDX21	5.07867	-0.249433	615	0.483111	CONTROL305XWT
HepG2	ADAR	DDX24	1.188	-0.249433	615	0.483111	CONTROL305XWT
HepG2	ADAR	DDX3X	4.5253	-0.249433	615	0.483111	CONTROL305XWT
HepG2	ADAR	DDX47	10.9656	-0.249433	615	0.483111	CONTROL305XWT
HepG2	ADAR	DDX5	6.77508	-0.249433	615	0.483111	CONTROL305XWT
HepG2	ADAR	DDX6	22.6419	-0.249433	615	0.483111	CONTROL305XWT
HepG2	ADAR	DKC1	4.06541	-0.249433	615	0.483111	CONTROL305XWT
HepG2	ADAR	EIF2S1	20.4954	-0.249433	615	0.483111	CONTROL305XWT
HepG2	ADAR	EIF4A3	0.646832	-0.249433	615	0.483111	CONTROL305XWT
HepG2	ADAR	EIF4B	0	-0.249433	615	0.483111	CONTROL305XWT
HepG2	ADAR	EIF4G1	1.59387	-0.249433	615	0.483111	CONTROL305XWT
HepG2	ADAR	ETF1	0.633966	-0.249433	615	0.483111	CONTROL305XWT
HepG2	ADAR	EWSR1	0.661172	-0.249433	615	0.483111	CONTROL305XWT
HepG2	ADAR	FASTKD1	0	-0.249433	615	0.483111	CONTROL305XWT
HepG2	ADAR	FASTKD2	0	-0.249433	615	0.483111	CONTROL305XWT
HepG2	ADAR	FIP1L1	0.0664375	-0.249433	615	0.483111	CONTROL305XWT
HepG2	ADAR	FUBP3	7.79652	-0.249433	615	0.483111	CONTROL305XWT
HepG2	ADAR	FUS	0	-0.249433	615	0.483111	CONTROL305XWT
HepG2	ADAR	FXR1	0.884261	-0.249433	615	0.483111	CONTROL305XWT
HepG2	ADAR	G3BP1	1.53187	-0.249433	615	0.483111	CONTROL305XWT
HepG2	ADAR	G3BP2	2.26088	-0.249433	615	0.483111	CONTROL305XWT
HepG2	ADAR	GPKOW	12.8694	-0.249433	615	0.483111	CONTROL305XWT
HepG2	ADAR	GTF2F1	1.1185	-0.249433	615	0.483111	CONTROL305XWT
HepG2	ADAR	HDGF	2.85769	-0.249433	615	0.483111	CONTROL305XWT
HepG2	ADAR	HLTF	0.1184	-0.249433	615	0.483111	CONTROL305XWT
HepG2	ADAR	HNRNPA2B1	1.0157	-0.249433	615	0.483111	CONTROL305XWT
HepG2	ADAR	HNRNPC	2.32079	-0.249433	615	0.483111	CONTROL305XWT
HepG2	ADAR	HNRNPF	4.53618	-0.249433	615	0.483111	CONTROL305XWT
HepG2	ADAR	HNRNPK	6.77786	-0.249433	615	0.483111	CONTROL305XWT
HepG2	ADAR	HNRNPL	6.69143	-0.249433	615	0.483111	CONTROL305XWT
HepG2	ADAR	HSPD1	0	-0.249433	615	0.483111	CONTROL305XWT
HepG2	ADAR	IGF2BP1	1.62271	-0.249433	615	0.483111	CONTROL305XWT
HepG2	ADAR	IGF2BP2	2.10112	-0.249433	615	0.483111	CONTROL305XWT
HepG2	ADAR	IGF2BP3	0	-0.249433	615	0.483111	CONTROL305XWT
HepG2	ADAR	ILF2	13.8011	-0.249433	615	0.483111	CONTROL305XWT
HepG2	ADAR	ILF3	1.81518	-0.249433	615	0.483111	CONTROL305XWT
HepG2	ADAR	KHSRP	8.9825	-0.249433	615	0.483111	CONTROL305XWT
HepG2	ADAR	KIF1C	1.79602	-0.249433	615	0.483111	CONTROL305XWT
HepG2	ADAR	KRR1	1.18628	-0.249433	615	0.483111	CONTROL305XWT
HepG2	ADAR	LARP4	0.649463	-0.249433	615	0.483111	CONTROL305XWT
HepG2	ADAR	MAGOH	0.782424	-0.249433	615	0.483111	CONTROL305XWT
HepG2	ADAR	MATR3	0	-0.249433	615	0.483111	CONTROL305XWT
HepG2	ADAR	MSI2	0.879603	-0.249433	615	0.483111	CONTROL305XWT
HepG2	ADAR	NAA15	4.3096	-0.249433	615	0.483111	CONTROL305XWT
HepG2	ADAR	NCBP2	3.98739	-0.249433	615	0.483111	CONTROL305XWT
HepG2	ADAR	NELFE	2.09064	-0.249433	615	0.483111	CONTROL305XWT
HepG2	ADAR	NKRF	2.29444	-0.249433	615	0.483111	CONTROL305XWT
HepG2	ADAR	NOL12	1.95289	-0.249433	615	0.483111	CONTROL305XWT
HepG2	ADAR	NSUN2	11.3608	-0.249433	615	0.483111	CONTROL305XWT
HepG2	ADAR	NUP35	5.41428	-0.249433	615	0.483111	CONTROL305XWT
HepG2	ADAR	PABPC1	10.8675	-0.249433	615	0.483111	CONTROL305XWT
HepG2	ADAR	PABPC4	2.47471	-0.249433	615	0.483111	CONTROL305XWT
HepG2	ADAR	PCBP1	0.15481	-0.249433	615	0.483111	CONTROL305XWT
HepG2	ADAR	PCBP2	3.18124	-0.249433	615	0.483111	CONTROL305XWT
HepG2	ADAR	PES1	0.875972	-0.249433	615	0.483111	CONTROL305XWT
HepG2	ADAR	PNPT1	0	-0.249433	615	0.483111	CONTROL305XWT
HepG2	ADAR	PPIG	1.40521	-0.249433	615	0.483111	CONTROL305XWT
HepG2	ADAR	PRPF6	1.07961	-0.249433	615	0.483111	CONTROL305XWT
HepG2	ADAR	PTBP1	0.706214	-0.249433	615	0.483111	CONTROL305XWT
HepG2	ADAR	PUF60	5.29077	-0.249433	615	0.483111	CONTROL305XWT
HepG2	ADAR	PUM2	1.11691	-0.249433	615	0.483111	CONTROL305XWT
HepG2	ADAR	PUS1	5.02445	-0.249433	615	0.483111	CONTROL305XWT
HepG2	ADAR	QKI	10.0435	-0.249433	615	0.483111	CONTROL305XWT
HepG2	ADAR	RAVER1	0.0131886	-0.249433	615	0.483111	CONTROL305XWT
HepG2	ADAR	RBM15	11.2251	-0.249433	615	0.483111	CONTROL305XWT
HepG2	ADAR	RBM22	0.0834475	-0.249433	615	0.483111	CONTROL305XWT
HepG2	ADAR	RBM25	0.300119	-0.249433	615	0.483111	CONTROL305XWT
HepG2	ADAR	RBM34	2.30413	-0.249433	615	0.483111	CONTROL305XWT
HepG2	ADAR	RBM47	1.10769	-0.249433	615	0.483111	CONTROL305XWT
HepG2	ADAR	RECQL	0.985679	-0.249433	615	0.483111	CONTROL305XWT
HepG2	ADAR	RPS3A	0.0411309	-0.249433	615	0.483111	CONTROL305XWT
HepG2	ADAR	SART3	0	-0.249433	615	0.483111	CONTROL305XWT
HepG2	ADAR	SF3A3	8.65222	-0.249433	615	0.483111	CONTROL305XWT
HepG2	ADAR	SF3B1	5.14381	-0.249433	615	0.483111	CONTROL305XWT
HepG2	ADAR	SF3B4	5.10044	-0.249433	615	0.483111	CONTROL305XWT
HepG2	ADAR	SLBP	7.77222	-0.249433	615	0.483111	CONTROL305XWT
HepG2	ADAR	SLTM	5.9305	-0.249433	615	0.483111	CONTROL305XWT
HepG2	ADAR	SMNDC1	5.38401	-0.249433	615	0.483111	CONTROL305XWT
HepG2	ADAR	SND1	4.1833	-0.249433	615	0.483111	CONTROL305XWT
HepG2	ADAR	SRFBP1	10.0866	-0.249433	615	0.483111	CONTROL305XWT
HepG2	ADAR	SRSF1	2.71257	-0.249433	615	0.483111	CONTROL305XWT
HepG2	ADAR	SRSF5	0	-0.249433	615	0.483111	CONTROL305XWT
HepG2	ADAR	SRSF7	3.31137	-0.249433	615	0.483111	CONTROL305XWT
HepG2	ADAR	SRSF9	4.20915	-0.249433	615	0.483111	CONTROL305XWT
HepG2	ADAR	SSB	4.03879	-0.249433	615	0.483111	CONTROL305XWT
HepG2	ADAR	SSRP1	0.820413	-0.249433	615	0.483111	CONTROL305XWT
HepG2	ADAR	STAU1	2.6157	-0.249433	615	0.483111	CONTROL305XWT
HepG2	ADAR	STIP1	0	-0.249433	615	0.483111	CONTROL305XWT
HepG2	ADAR	SUCLG1	0.464767	-0.249433	615	0.483111	CONTROL305XWT
HepG2	ADAR	SUGP2	6.19537	-0.249433	615	0.483111	CONTROL305XWT
HepG2	ADAR	TAF15	0.754039	-0.249433	615	0.483111	CONTROL305XWT
HepG2	ADAR	TARDBP	0.24555	-0.249433	615	0.483111	CONTROL305XWT
HepG2	ADAR	TBRG4	1.89218	-0.249433	615	0.483111	CONTROL305XWT
HepG2	ADAR	TIA1	9.36464	-0.249433	615	0.483111	CONTROL305XWT
HepG2	ADAR	TIAL1	5.16724	-0.249433	615	0.483111	CONTROL305XWT
HepG2	ADAR	TRA2A	0	-0.249433	615	0.483111	CONTROL305XWT
HepG2	ADAR	TRIM56	3.55311	-0.249433	615	0.483111	CONTROL305XWT
HepG2	ADAR	TUFM	0.275879	-0.249433	615	0.483111	CONTROL305XWT
HepG2	ADAR	U2AF1	4.02005	-0.249433	615	0.483111	CONTROL305XWT
HepG2	ADAR	U2AF2	6.51344	-0.249433	615	0.483111	CONTROL305XWT
HepG2	ADAR	UBE2L3	5.40852	-0.249433	615	0.483111	CONTROL305XWT
HepG2	ADAR	UPF1	2.57504	-0.249433	615	0.483111	CONTROL305XWT
HepG2	ADAR	UTP18	1.27723	-0.249433	615	0.483111	CONTROL305XWT
HepG2	ADAR	UTP3	1.07003	-0.249433	615	0.483111	CONTROL305XWT
HepG2	ADAR	XPO5	0	-0.249433	615	0.483111	CONTROL305XWT
HepG2	ADAR	XRCC5	1.35265	-0.249433	615	0.483111	CONTROL305XWT
HepG2	ADAR	XRCC6	0.0182271	-0.249433	615	0.483111	CONTROL305XWT
HepG2	ADAR	ZNF622	5.003	-0.249433	615	0.483111	CONTROL305XWT
HepG2	ADAR	ZRANB2	0	-0.249433	615	0.483111	CONTROL305XWT
HepG2	AKAP1	ABCF1	0	0.162889	127	0.0533838	CONTROL237YZT
HepG2	AKAP1	ACO1	0	0.162889	127	0.0533838	CONTROL237YZT
HepG2	AKAP1	ADAR	-0.292885	0.162889	127	0.0533838	CONTROL237YZT
HepG2	AKAP1	AKAP8	0	0.162889	127	0.0533838	CONTROL237YZT
HepG2	AKAP1	AKAP8L	0	0.162889	127	0.0533838	CONTROL237YZT
HepG2	AKAP1	ASCC1	0	0.162889	127	0.0533838	CONTROL237YZT
HepG2	AKAP1	ATP5C1	0	0.162889	127	0.0533838	CONTROL237YZT
HepG2	AKAP1	AUH	0	0.162889	127	0.0533838	CONTROL237YZT
HepG2	AKAP1	BOP1	0	0.162889	127	0.0533838	CONTROL237YZT
HepG2	AKAP1	CALR	0	0.162889	127	0.0533838	CONTROL237YZT
HepG2	AKAP1	CIRBP	0	0.162889	127	0.0533838	CONTROL237YZT
HepG2	AKAP1	CKAP4	0	0.162889	127	0.0533838	CONTROL237YZT
HepG2	AKAP1	CNOT7	0	0.162889	127	0.0533838	CONTROL237YZT
HepG2	AKAP1	DAZAP1	0	0.162889	127	0.0533838	CONTROL237YZT
HepG2	AKAP1	DDX19B	0	0.162889	127	0.0533838	CONTROL237YZT
HepG2	AKAP1	DDX21	0	0.162889	127	0.0533838	CONTROL237YZT
HepG2	AKAP1	DDX24	0	0.162889	127	0.0533838	CONTROL237YZT
HepG2	AKAP1	DDX3X	0	0.162889	127	0.0533838	CONTROL237YZT
HepG2	AKAP1	DDX47	0	0.162889	127	0.0533838	CONTROL237YZT
HepG2	AKAP1	DDX5	0	0.162889	127	0.0533838	CONTROL237YZT
HepG2	AKAP1	DDX6	-1.31119	0.162889	127	0.0533838	CONTROL237YZT
HepG2	AKAP1	DKC1	0	0.162889	127	0.0533838	CONTROL237YZT
HepG2	AKAP1	EIF2S1	0	0.162889	127	0.0533838	CONTROL237YZT
HepG2	AKAP1	EIF4A3	0	0.162889	127	0.0533838	CONTROL237YZT
HepG2	AKAP1	EIF4B	0	0.162889	127	0.0533838	CONTROL237YZT
HepG2	AKAP1	EIF4G1	0	0.162889	127	0.0533838	CONTROL237YZT
HepG2	AKAP1	ETF1	0	0.162889	127	0.0533838	CONTROL237YZT
HepG2	AKAP1	EWSR1	0	0.162889	127	0.0533838	CONTROL237YZT
HepG2	AKAP1	FASTKD1	0	0.162889	127	0.0533838	CONTROL237YZT
HepG2	AKAP1	FASTKD2	0	0.162889	127	0.0533838	CONTROL237YZT
HepG2	AKAP1	FIP1L1	0	0.162889	127	0.0533838	CONTROL237YZT
HepG2	AKAP1	FUBP3	-0.315488	0.162889	127	0.0533838	CONTROL237YZT
HepG2	AKAP1	FUS	0	0.162889	127	0.0533838	CONTROL237YZT
HepG2	AKAP1	FXR1	0	0.162889	127	0.0533838	CONTROL237YZT
HepG2	AKAP1	G3BP1	0	0.162889	127	0.0533838	CONTROL237YZT
HepG2	AKAP1	G3BP2	0	0.162889	127	0.0533838	CONTROL237YZT
HepG2	AKAP1	GPKOW	0	0.162889	127	0.0533838	CONTROL237YZT
HepG2	AKAP1	GTF2F1	0	0.162889	127	0.0533838	CONTROL237YZT
HepG2	AKAP1	HDGF	0	0.162889	127	0.0533838	CONTROL237YZT
HepG2	AKAP1	HLTF	0	0.162889	127	0.0533838	CONTROL237YZT
HepG2	AKAP1	HNRNPA2B1	0	0.162889	127	0.0533838	CONTROL237YZT
HepG2	AKAP1	HNRNPC	0	0.162889	127	0.0533838	CONTROL237YZT
HepG2	AKAP1	HNRNPF	0	0.162889	127	0.0533838	CONTROL237YZT
HepG2	AKAP1	HNRNPK	0	0.162889	127	0.0533838	CONTROL237YZT
HepG2	AKAP1	HNRNPL	0	0.162889	127	0.0533838	CONTROL237YZT
HepG2	AKAP1	HSPD1	0	0.162889	127	0.0533838	CONTROL237YZT
HepG2	AKAP1	IGF2BP1	0	0.162889	127	0.0533838	CONTROL237YZT
HepG2	AKAP1	IGF2BP2	0	0.162889	127	0.0533838	CONTROL237YZT
HepG2	AKAP1	IGF2BP3	0	0.162889	127	0.0533838	CONTROL237YZT
HepG2	AKAP1	ILF2	0	0.162889	127	0.0533838	CONTROL237YZT
HepG2	AKAP1	ILF3	0	0.162889	127	0.0533838	CONTROL237YZT
HepG2	AKAP1	KHSRP	0	0.162889	127	0.0533838	CONTROL237YZT
HepG2	AKAP1	KIF1C	0	0.162889	127	0.0533838	CONTROL237YZT
HepG2	AKAP1	KRR1	0	0.162889	127	0.0533838	CONTROL237YZT
HepG2	AKAP1	LARP4	0	0.162889	127	0.0533838	CONTROL237YZT
HepG2	AKAP1	MAGOH	0	0.162889	127	0.0533838	CONTROL237YZT
HepG2	AKAP1	MATR3	0	0.162889	127	0.0533838	CONTROL237YZT
HepG2	AKAP1	MSI2	0	0.162889	127	0.0533838	CONTROL237YZT
HepG2	AKAP1	NAA15	0	0.162889	127	0.0533838	CONTROL237YZT
HepG2	AKAP1	NCBP2	0	0.162889	127	0.0533838	CONTROL237YZT
HepG2	AKAP1	NELFE	0	0.162889	127	0.0533838	CONTROL237YZT
HepG2	AKAP1	NKRF	0	0.162889	127	0.0533838	CONTROL237YZT
HepG2	AKAP1	NOL12	0	0.162889	127	0.0533838	CONTROL237YZT
HepG2	AKAP1	NSUN2	0	0.162889	127	0.0533838	CONTROL237YZT
HepG2	AKAP1	NUP35	0	0.162889	127	0.0533838	CONTROL237YZT
HepG2	AKAP1	PABPC1	0	0.162889	127	0.0533838	CONTROL237YZT
HepG2	AKAP1	PABPC4	0	0.162889	127	0.0533838	CONTROL237YZT
HepG2	AKAP1	PCBP1	0	0.162889	127	0.0533838	CONTROL237YZT
HepG2	AKAP1	PCBP2	0	0.162889	127	0.0533838	CONTROL237YZT
HepG2	AKAP1	PES1	0	0.162889	127	0.0533838	CONTROL237YZT
HepG2	AKAP1	PNPT1	0	0.162889	127	0.0533838	CONTROL237YZT
HepG2	AKAP1	PPIG	0	0.162889	127	0.0533838	CONTROL237YZT
HepG2	AKAP1	PRPF6	0	0.162889	127	0.0533838	CONTROL237YZT
HepG2	AKAP1	PTBP1	0	0.162889	127	0.0533838	CONTROL237YZT
HepG2	AKAP1	PUF60	0	0.162889	127	0.0533838	CONTROL237YZT
HepG2	AKAP1	PUM2	0	0.162889	127	0.0533838	CONTROL237YZT
HepG2	AKAP1	PUS1	0	0.162889	127	0.0533838	CONTROL237YZT
HepG2	AKAP1	QKI	0	0.162889	127	0.0533838	CONTROL237YZT
HepG2	AKAP1	RAVER1	0	0.162889	127	0.0533838	CONTROL237YZT
HepG2	AKAP1	RBM15	-1.10117	0.162889	127	0.0533838	CONTROL237YZT
HepG2	AKAP1	RBM22	-0.0742312	0.162889	127	0.0533838	CONTROL237YZT
HepG2	AKAP1	RBM25	0	0.162889	127	0.0533838	CONTROL237YZT
HepG2	AKAP1	RBM34	0	0.162889	127	0.0533838	CONTROL237YZT
HepG2	AKAP1	RBM47	0	0.162889	127	0.0533838	CONTROL237YZT
HepG2	AKAP1	RECQL	0	0.162889	127	0.0533838	CONTROL237YZT
HepG2	AKAP1	RPS3A	0	0.162889	127	0.0533838	CONTROL237YZT
HepG2	AKAP1	SART3	0	0.162889	127	0.0533838	CONTROL237YZT
HepG2	AKAP1	SF3A3	0	0.162889	127	0.0533838	CONTROL237YZT
HepG2	AKAP1	SF3B1	0	0.162889	127	0.0533838	CONTROL237YZT
HepG2	AKAP1	SF3B4	0	0.162889	127	0.0533838	CONTROL237YZT
HepG2	AKAP1	SLBP	0	0.162889	127	0.0533838	CONTROL237YZT
HepG2	AKAP1	SLTM	0	0.162889	127	0.0533838	CONTROL237YZT
HepG2	AKAP1	SMNDC1	0	0.162889	127	0.0533838	CONTROL237YZT
HepG2	AKAP1	SND1	0	0.162889	127	0.0533838	CONTROL237YZT
HepG2	AKAP1	SRFBP1	0	0.162889	127	0.0533838	CONTROL237YZT
HepG2	AKAP1	SRSF1	0	0.162889	127	0.0533838	CONTROL237YZT
HepG2	AKAP1	SRSF5	0	0.162889	127	0.0533838	CONTROL237YZT
HepG2	AKAP1	SRSF7	0	0.162889	127	0.0533838	CONTROL237YZT
HepG2	AKAP1	SRSF9	0	0.162889	127	0.0533838	CONTROL237YZT
HepG2	AKAP1	SSB	0	0.162889	127	0.0533838	CONTROL237YZT
HepG2	AKAP1	SSRP1	0	0.162889	127	0.0533838	CONTROL237YZT
HepG2	AKAP1	STAU1	0	0.162889	127	0.0533838	CONTROL237YZT
HepG2	AKAP1	STIP1	0	0.162889	127	0.0533838	CONTROL237YZT
HepG2	AKAP1	SUCLG1	0	0.162889	127	0.0533838	CONTROL237YZT
HepG2	AKAP1	SUGP2	0	0.162889	127	0.0533838	CONTROL237YZT
HepG2	AKAP1	TAF15	0	0.162889	127	0.0533838	CONTROL237YZT
HepG2	AKAP1	TARDBP	0	0.162889	127	0.0533838	CONTROL237YZT
HepG2	AKAP1	TBRG4	0	0.162889	127	0.0533838	CONTROL237YZT
HepG2	AKAP1	TIA1	0	0.162889	127	0.0533838	CONTROL237YZT
HepG2	AKAP1	TIAL1	0	0.162889	127	0.0533838	CONTROL237YZT
HepG2	AKAP1	TRA2A	0	0.162889	127	0.0533838	CONTROL237YZT
HepG2	AKAP1	TRIM56	0	0.162889	127	0.0533838	CONTROL237YZT
HepG2	AKAP1	TUFM	0	0.162889	127	0.0533838	CONTROL237YZT
HepG2	AKAP1	U2AF1	0	0.162889	127	0.0533838	CONTROL237YZT
HepG2	AKAP1	U2AF2	0	0.162889	127	0.0533838	CONTROL237YZT
HepG2	AKAP1	UBE2L3	0	0.162889	127	0.0533838	CONTROL237YZT
HepG2	AKAP1	UPF1	0	0.162889	127	0.0533838	CONTROL237YZT
HepG2	AKAP1	UTP18	0	0.162889	127	0.0533838	CONTROL237YZT
HepG2	AKAP1	UTP3	0	0.162889	127	0.0533838	CONTROL237YZT
HepG2	AKAP1	XPO5	0	0.162889	127	0.0533838	CONTROL237YZT
HepG2	AKAP1	XRCC5	0	0.162889	127	0.0533838	CONTROL237YZT
HepG2	AKAP1	XRCC6	0	0.162889	127	0.0533838	CONTROL237YZT
HepG2	AKAP1	ZNF622	0	0.162889	127	0.0533838	CONTROL237YZT
HepG2	AKAP1	ZRANB2	0	0.162889	127	0.0533838	CONTROL237YZT
HepG2	AKAP8	ABCF1	0	0.171095	282	0.0608283	CONTROL246RRQ
HepG2	AKAP8	ACO1	0	0.171095	282	0.0608283	CONTROL246RRQ
HepG2	AKAP8	ADAR	-0.153343	0.171095	282	0.0608283	CONTROL246RRQ
HepG2	AKAP8	AKAP1	0	0.171095	282	0.0608283	CONTROL246RRQ
HepG2	AKAP8	AKAP8L	0.540625	0.171095	282	0.0608283	CONTROL246RRQ
HepG2	AKAP8	ASCC1	0	0.171095	282	0.0608283	CONTROL246RRQ
HepG2	AKAP8	ATP5C1	0	0.171095	282	0.0608283	CONTROL246RRQ
HepG2	AKAP8	AUH	0	0.171095	282	0.0608283	CONTROL246RRQ
HepG2	AKAP8	BOP1	0	0.171095	282	0.0608283	CONTROL246RRQ
HepG2	AKAP8	CALR	-0.635125	0.171095	282	0.0608283	CONTROL246RRQ
HepG2	AKAP8	CIRBP	0	0.171095	282	0.0608283	CONTROL246RRQ
HepG2	AKAP8	CKAP4	0	0.171095	282	0.0608283	CONTROL246RRQ
HepG2	AKAP8	CNOT7	0	0.171095	282	0.0608283	CONTROL246RRQ
HepG2	AKAP8	DAZAP1	0	0.171095	282	0.0608283	CONTROL246RRQ
HepG2	AKAP8	DDX19B	0	0.171095	282	0.0608283	CONTROL246RRQ
HepG2	AKAP8	DDX21	0	0.171095	282	0.0608283	CONTROL246RRQ
HepG2	AKAP8	DDX24	0	0.171095	282	0.0608283	CONTROL246RRQ
HepG2	AKAP8	DDX3X	0	0.171095	282	0.0608283	CONTROL246RRQ
HepG2	AKAP8	DDX47	-1.74066	0.171095	282	0.0608283	CONTROL246RRQ
HepG2	AKAP8	DDX5	-0.82339	0.171095	282	0.0608283	CONTROL246RRQ
HepG2	AKAP8	DDX6	-3.09456	0.171095	282	0.0608283	CONTROL246RRQ
HepG2	AKAP8	DKC1	0	0.171095	282	0.0608283	CONTROL246RRQ
HepG2	AKAP8	EIF2S1	-2.36671	0.171095	282	0.0608283	CONTROL246RRQ
HepG2	AKAP8	EIF4A3	0	0.171095	282	0.0608283	CONTROL246RRQ
HepG2	AKAP8	EIF4B	0	0.171095	282	0.0608283	CONTROL246RRQ
HepG2	AKAP8	EIF4G1	0	0.171095	282	0.0608283	CONTROL246RRQ
HepG2	AKAP8	ETF1	0	0.171095	282	0.0608283	CONTROL246RRQ
HepG2	AKAP8	EWSR1	0	0.171095	282	0.0608283	CONTROL246RRQ
HepG2	AKAP8	FASTKD1	0	0.171095	282	0.0608283	CONTROL246RRQ
HepG2	AKAP8	FASTKD2	0	0.171095	282	0.0608283	CONTROL246RRQ
HepG2	AKAP8	FIP1L1	0	0.171095	282	0.0608283	CONTROL246RRQ
HepG2	AKAP8	FUBP3	-1.00509	0.171095	282	0.0608283	CONTROL246RRQ
HepG2	AKAP8	FUS	0	0.171095	282	0.0608283	CONTROL246RRQ
HepG2	AKAP8	FXR1	0	0.171095	282	0.0608283	CONTROL246RRQ
HepG2	AKAP8	G3BP1	0	0.171095	282	0.0608283	CONTROL246RRQ
HepG2	AKAP8	G3BP2	0	0.171095	282	0.0608283	CONTROL246RRQ
HepG2	AKAP8	GPKOW	0	0.171095	282	0.0608283	CONTROL246RRQ
HepG2	AKAP8	GTF2F1	0	0.171095	282	0.0608283	CONTROL246RRQ
HepG2	AKAP8	HDGF	0	0.171095	282	0.0608283	CONTROL246RRQ
HepG2	AKAP8	HLTF	0	0.171095	282	0.0608283	CONTROL246RRQ
HepG2	AKAP8	HNRNPA2B1	0	0.171095	282	0.0608283	CONTROL246RRQ
HepG2	AKAP8	HNRNPC	0	0.171095	282	0.0608283	CONTROL246RRQ
HepG2	AKAP8	HNRNPF	0	0.171095	282	0.0608283	CONTROL246RRQ
HepG2	AKAP8	HNRNPK	0	0.171095	282	0.0608283	CONTROL246RRQ
HepG2	AKAP8	HNRNPL	0	0.171095	282	0.0608283	CONTROL246RRQ
HepG2	AKAP8	HSPD1	0	0.171095	282	0.0608283	CONTROL246RRQ
HepG2	AKAP8	IGF2BP1	0	0.171095	282	0.0608283	CONTROL246RRQ
HepG2	AKAP8	IGF2BP2	0	0.171095	282	0.0608283	CONTROL246RRQ
HepG2	AKAP8	IGF2BP3	0	0.171095	282	0.0608283	CONTROL246RRQ
HepG2	AKAP8	ILF2	-2.2843	0.171095	282	0.0608283	CONTROL246RRQ
HepG2	AKAP8	ILF3	0	0.171095	282	0.0608283	CONTROL246RRQ
HepG2	AKAP8	KHSRP	0	0.171095	282	0.0608283	CONTROL246RRQ
HepG2	AKAP8	KIF1C	0	0.171095	282	0.0608283	CONTROL246RRQ
HepG2	AKAP8	KRR1	0	0.171095	282	0.0608283	CONTROL246RRQ
HepG2	AKAP8	LARP4	0	0.171095	282	0.0608283	CONTROL246RRQ
HepG2	AKAP8	MAGOH	0	0.171095	282	0.0608283	CONTROL246RRQ
HepG2	AKAP8	MATR3	0	0.171095	282	0.0608283	CONTROL246RRQ
HepG2	AKAP8	MSI2	0	0.171095	282	0.0608283	CONTROL246RRQ
HepG2	AKAP8	NAA15	0	0.171095	282	0.0608283	CONTROL246RRQ
HepG2	AKAP8	NCBP2	0	0.171095	282	0.0608283	CONTROL246RRQ
HepG2	AKAP8	NELFE	0	0.171095	282	0.0608283	CONTROL246RRQ
HepG2	AKAP8	NKRF	0	0.171095	282	0.0608283	CONTROL246RRQ
HepG2	AKAP8	NOL12	0	0.171095	282	0.0608283	CONTROL246RRQ
HepG2	AKAP8	NSUN2	0	0.171095	282	0.0608283	CONTROL246RRQ
HepG2	AKAP8	NUP35	-1.0323	0.171095	282	0.0608283	CONTROL246RRQ
HepG2	AKAP8	PABPC1	-2.06786	0.171095	282	0.0608283	CONTROL246RRQ
HepG2	AKAP8	PABPC4	0	0.171095	282	0.0608283	CONTROL246RRQ
HepG2	AKAP8	PCBP1	0	0.171095	282	0.0608283	CONTROL246RRQ
HepG2	AKAP8	PCBP2	0	0.171095	282	0.0608283	CONTROL246RRQ
HepG2	AKAP8	PES1	0	0.171095	282	0.0608283	CONTROL246RRQ
HepG2	AKAP8	PNPT1	0	0.171095	282	0.0608283	CONTROL246RRQ
HepG2	AKAP8	PPIG	0	0.171095	282	0.0608283	CONTROL246RRQ
HepG2	AKAP8	PRPF6	0	0.171095	282	0.0608283	CONTROL246RRQ
HepG2	AKAP8	PTBP1	0	0.171095	282	0.0608283	CONTROL246RRQ
HepG2	AKAP8	PUF60	0	0.171095	282	0.0608283	CONTROL246RRQ
HepG2	AKAP8	PUM2	0	0.171095	282	0.0608283	CONTROL246RRQ
HepG2	AKAP8	PUS1	0.442161	0.171095	282	0.0608283	CONTROL246RRQ
HepG2	AKAP8	QKI	-0.707572	0.171095	282	0.0608283	CONTROL246RRQ
HepG2	AKAP8	RAVER1	0	0.171095	282	0.0608283	CONTROL246RRQ
HepG2	AKAP8	RBM15	-1.85285	0.171095	282	0.0608283	CONTROL246RRQ
HepG2	AKAP8	RBM22	0	0.171095	282	0.0608283	CONTROL246RRQ
HepG2	AKAP8	RBM25	0	0.171095	282	0.0608283	CONTROL246RRQ
HepG2	AKAP8	RBM34	0	0.171095	282	0.0608283	CONTROL246RRQ
HepG2	AKAP8	RBM47	0	0.171095	282	0.0608283	CONTROL246RRQ
HepG2	AKAP8	RECQL	0	0.171095	282	0.0608283	CONTROL246RRQ
HepG2	AKAP8	RPS3A	0	0.171095	282	0.0608283	CONTROL246RRQ
HepG2	AKAP8	SART3	0	0.171095	282	0.0608283	CONTROL246RRQ
HepG2	AKAP8	SF3A3	-1.22696	0.171095	282	0.0608283	CONTROL246RRQ
HepG2	AKAP8	SF3B1	0	0.171095	282	0.0608283	CONTROL246RRQ
HepG2	AKAP8	SF3B4	0	0.171095	282	0.0608283	CONTROL246RRQ
HepG2	AKAP8	SLBP	0	0.171095	282	0.0608283	CONTROL246RRQ
HepG2	AKAP8	SLTM	0	0.171095	282	0.0608283	CONTROL246RRQ
HepG2	AKAP8	SMNDC1	0	0.171095	282	0.0608283	CONTROL246RRQ
HepG2	AKAP8	SND1	0	0.171095	282	0.0608283	CONTROL246RRQ
HepG2	AKAP8	SRFBP1	-0.907338	0.171095	282	0.0608283	CONTROL246RRQ
HepG2	AKAP8	SRSF1	0	0.171095	282	0.0608283	CONTROL246RRQ
HepG2	AKAP8	SRSF5	0	0.171095	282	0.0608283	CONTROL246RRQ
HepG2	AKAP8	SRSF7	0	0.171095	282	0.0608283	CONTROL246RRQ
HepG2	AKAP8	SRSF9	0	0.171095	282	0.0608283	CONTROL246RRQ
HepG2	AKAP8	SSB	0	0.171095	282	0.0608283	CONTROL246RRQ
HepG2	AKAP8	SSRP1	0	0.171095	282	0.0608283	CONTROL246RRQ
HepG2	AKAP8	STAU1	0	0.171095	282	0.0608283	CONTROL246RRQ
HepG2	AKAP8	STIP1	0	0.171095	282	0.0608283	CONTROL246RRQ
HepG2	AKAP8	SUCLG1	0	0.171095	282	0.0608283	CONTROL246RRQ
HepG2	AKAP8	SUGP2	0	0.171095	282	0.0608283	CONTROL246RRQ
HepG2	AKAP8	TAF15	0.709494	0.171095	282	0.0608283	CONTROL246RRQ
HepG2	AKAP8	TARDBP	-0.198277	0.171095	282	0.0608283	CONTROL246RRQ
HepG2	AKAP8	TBRG4	0.445903	0.171095	282	0.0608283	CONTROL246RRQ
HepG2	AKAP8	TIA1	-1.00886	0.171095	282	0.0608283	CONTROL246RRQ
HepG2	AKAP8	TIAL1	0	0.171095	282	0.0608283	CONTROL246RRQ
HepG2	AKAP8	TRA2A	0	0.171095	282	0.0608283	CONTROL246RRQ
HepG2	AKAP8	TRIM56	0	0.171095	282	0.0608283	CONTROL246RRQ
HepG2	AKAP8	TUFM	0	0.171095	282	0.0608283	CONTROL246RRQ
HepG2	AKAP8	U2AF1	0	0.171095	282	0.0608283	CONTROL246RRQ
HepG2	AKAP8	U2AF2	-1.51295	0.171095	282	0.0608283	CONTROL246RRQ
HepG2	AKAP8	UBE2L3	0	0.171095	282	0.0608283	CONTROL246RRQ
HepG2	AKAP8	UPF1	0	0.171095	282	0.0608283	CONTROL246RRQ
HepG2	AKAP8	UTP18	0	0.171095	282	0.0608283	CONTROL246RRQ
HepG2	AKAP8	UTP3	0	0.171095	282	0.0608283	CONTROL246RRQ
HepG2	AKAP8	XPO5	0	0.171095	282	0.0608283	CONTROL246RRQ
HepG2	AKAP8	XRCC5	0	0.171095	282	0.0608283	CONTROL246RRQ
HepG2	AKAP8	XRCC6	0	0.171095	282	0.0608283	CONTROL246RRQ
HepG2	AKAP8	ZNF622	0	0.171095	282	0.0608283	CONTROL246RRQ
HepG2	AKAP8	ZRANB2	0	0.171095	282	0.0608283	CONTROL246RRQ
HepG2	AKAP8L	ABCF1	0	-0.0565242	157	0.048397	CONTROL538QOG
HepG2	AKAP8L	ACO1	0	-0.0565242	157	0.048397	CONTROL538QOG
HepG2	AKAP8L	ADAR	-5.23195	-0.0565242	157	0.048397	CONTROL538QOG
HepG2	AKAP8L	AKAP1	0	-0.0565242	157	0.048397	CONTROL538QOG
HepG2	AKAP8L	AKAP8	0	-0.0565242	157	0.048397	CONTROL538QOG
HepG2	AKAP8L	ASCC1	-1.00875	-0.0565242	157	0.048397	CONTROL538QOG
HepG2	AKAP8L	ATP5C1	0	-0.0565242	157	0.048397	CONTROL538QOG
HepG2	AKAP8L	AUH	0	-0.0565242	157	0.048397	CONTROL538QOG
HepG2	AKAP8L	BOP1	0	-0.0565242	157	0.048397	CONTROL538QOG
HepG2	AKAP8L	CALR	0	-0.0565242	157	0.048397	CONTROL538QOG
HepG2	AKAP8L	CIRBP	0	-0.0565242	157	0.048397	CONTROL538QOG
HepG2	AKAP8L	CKAP4	0	-0.0565242	157	0.048397	CONTROL538QOG
HepG2	AKAP8L	CNOT7	0	-0.0565242	157	0.048397	CONTROL538QOG
HepG2	AKAP8L	DAZAP1	0	-0.0565242	157	0.048397	CONTROL538QOG
HepG2	AKAP8L	DDX19B	0	-0.0565242	157	0.048397	CONTROL538QOG
HepG2	AKAP8L	DDX21	0	-0.0565242	157	0.048397	CONTROL538QOG
HepG2	AKAP8L	DDX24	0	-0.0565242	157	0.048397	CONTROL538QOG
HepG2	AKAP8L	DDX3X	0	-0.0565242	157	0.048397	CONTROL538QOG
HepG2	AKAP8L	DDX47	-0.208516	-0.0565242	157	0.048397	CONTROL538QOG
HepG2	AKAP8L	DDX5	0	-0.0565242	157	0.048397	CONTROL538QOG
HepG2	AKAP8L	DDX6	-0.449123	-0.0565242	157	0.048397	CONTROL538QOG
HepG2	AKAP8L	DKC1	0	-0.0565242	157	0.048397	CONTROL538QOG
HepG2	AKAP8L	EIF2S1	-0.365868	-0.0565242	157	0.048397	CONTROL538QOG
HepG2	AKAP8L	EIF4A3	0	-0.0565242	157	0.048397	CONTROL538QOG
HepG2	AKAP8L	EIF4B	-1.04242	-0.0565242	157	0.048397	CONTROL538QOG
HepG2	AKAP8L	EIF4G1	0	-0.0565242	157	0.048397	CONTROL538QOG
HepG2	AKAP8L	ETF1	-0.839888	-0.0565242	157	0.048397	CONTROL538QOG
HepG2	AKAP8L	EWSR1	0	-0.0565242	157	0.048397	CONTROL538QOG
HepG2	AKAP8L	FASTKD1	0	-0.0565242	157	0.048397	CONTROL538QOG
HepG2	AKAP8L	FASTKD2	0	-0.0565242	157	0.048397	CONTROL538QOG
HepG2	AKAP8L	FIP1L1	0	-0.0565242	157	0.048397	CONTROL538QOG
HepG2	AKAP8L	FUBP3	-1.63131	-0.0565242	157	0.048397	CONTROL538QOG
HepG2	AKAP8L	FUS	0	-0.0565242	157	0.048397	CONTROL538QOG
HepG2	AKAP8L	FXR1	0	-0.0565242	157	0.048397	CONTROL538QOG
HepG2	AKAP8L	G3BP1	0	-0.0565242	157	0.048397	CONTROL538QOG
HepG2	AKAP8L	G3BP2	0	-0.0565242	157	0.048397	CONTROL538QOG
HepG2	AKAP8L	GPKOW	0	-0.0565242	157	0.048397	CONTROL538QOG
HepG2	AKAP8L	GTF2F1	0	-0.0565242	157	0.048397	CONTROL538QOG
HepG2	AKAP8L	HDGF	0	-0.0565242	157	0.048397	CONTROL538QOG
HepG2	AKAP8L	HLTF	0	-0.0565242	157	0.048397	CONTROL538QOG
HepG2	AKAP8L	HNRNPA2B1	0	-0.0565242	157	0.048397	CONTROL538QOG
HepG2	AKAP8L	HNRNPC	0	-0.0565242	157	0.048397	CONTROL538QOG
HepG2	AKAP8L	HNRNPF	0	-0.0565242	157	0.048397	CONTROL538QOG
HepG2	AKAP8L	HNRNPK	0	-0.0565242	157	0.048397	CONTROL538QOG
HepG2	AKAP8L	HNRNPL	0	-0.0565242	157	0.048397	CONTROL538QOG
HepG2	AKAP8L	HSPD1	-2.0298	-0.0565242	157	0.048397	CONTROL538QOG
HepG2	AKAP8L	IGF2BP1	0	-0.0565242	157	0.048397	CONTROL538QOG
HepG2	AKAP8L	IGF2BP2	0	-0.0565242	157	0.048397	CONTROL538QOG
HepG2	AKAP8L	IGF2BP3	0	-0.0565242	157	0.048397	CONTROL538QOG
HepG2	AKAP8L	ILF2	0	-0.0565242	157	0.048397	CONTROL538QOG
HepG2	AKAP8L	ILF3	0	-0.0565242	157	0.048397	CONTROL538QOG
HepG2	AKAP8L	KHSRP	0	-0.0565242	157	0.048397	CONTROL538QOG
HepG2	AKAP8L	KIF1C	0	-0.0565242	157	0.048397	CONTROL538QOG
HepG2	AKAP8L	KRR1	0	-0.0565242	157	0.048397	CONTROL538QOG
HepG2	AKAP8L	LARP4	0	-0.0565242	157	0.048397	CONTROL538QOG
HepG2	AKAP8L	MAGOH	0	-0.0565242	157	0.048397	CONTROL538QOG
HepG2	AKAP8L	MATR3	-0.83224	-0.0565242	157	0.048397	CONTROL538QOG
HepG2	AKAP8L	MSI2	0	-0.0565242	157	0.048397	CONTROL538QOG
HepG2	AKAP8L	NAA15	0	-0.0565242	157	0.048397	CONTROL538QOG
HepG2	AKAP8L	NCBP2	0	-0.0565242	157	0.048397	CONTROL538QOG
HepG2	AKAP8L	NELFE	0	-0.0565242	157	0.048397	CONTROL538QOG
HepG2	AKAP8L	NKRF	0	-0.0565242	157	0.048397	CONTROL538QOG
HepG2	AKAP8L	NOL12	0	-0.0565242	157	0.048397	CONTROL538QOG
HepG2	AKAP8L	NSUN2	0	-0.0565242	157	0.048397	CONTROL538QOG
HepG2	AKAP8L	NUP35	-1.0993	-0.0565242	157	0.048397	CONTROL538QOG
HepG2	AKAP8L	PABPC1	0	-0.0565242	157	0.048397	CONTROL538QOG
HepG2	AKAP8L	PABPC4	0	-0.0565242	157	0.048397	CONTROL538QOG
HepG2	AKAP8L	PCBP1	0	-0.0565242	157	0.048397	CONTROL538QOG
HepG2	AKAP8L	PCBP2	0	-0.0565242	157	0.048397	CONTROL538QOG
HepG2	AKAP8L	PES1	0	-0.0565242	157	0.048397	CONTROL538QOG
HepG2	AKAP8L	PNPT1	0	-0.0565242	157	0.048397	CONTROL538QOG
HepG2	AKAP8L	PPIG	0	-0.0565242	157	0.048397	CONTROL538QOG
HepG2	AKAP8L	PRPF6	0	-0.0565242	157	0.048397	CONTROL538QOG
HepG2	AKAP8L	PTBP1	0	-0.0565242	157	0.048397	CONTROL538QOG
HepG2	AKAP8L	PUF60	0	-0.0565242	157	0.048397	CONTROL538QOG
HepG2	AKAP8L	PUM2	0	-0.0565242	157	0.048397	CONTROL538QOG
HepG2	AKAP8L	PUS1	0	-0.0565242	157	0.048397	CONTROL538QOG
HepG2	AKAP8L	QKI	0	-0.0565242	157	0.048397	CONTROL538QOG
HepG2	AKAP8L	RAVER1	0	-0.0565242	157	0.048397	CONTROL538QOG
HepG2	AKAP8L	RBM15	-0.904341	-0.0565242	157	0.048397	CONTROL538QOG
HepG2	AKAP8L	RBM22	0	-0.0565242	157	0.048397	CONTROL538QOG
HepG2	AKAP8L	RBM25	0	-0.0565242	157	0.048397	CONTROL538QOG
HepG2	AKAP8L	RBM34	0	-0.0565242	157	0.048397	CONTROL538QOG
HepG2	AKAP8L	RBM47	0	-0.0565242	157	0.048397	CONTROL538QOG
HepG2	AKAP8L	RECQL	0	-0.0565242	157	0.048397	CONTROL538QOG
HepG2	AKAP8L	RPS3A	0	-0.0565242	157	0.048397	CONTROL538QOG
HepG2	AKAP8L	SART3	0	-0.0565242	157	0.048397	CONTROL538QOG
HepG2	AKAP8L	SF3A3	0	-0.0565242	157	0.048397	CONTROL538QOG
HepG2	AKAP8L	SF3B1	0	-0.0565242	157	0.048397	CONTROL538QOG
HepG2	AKAP8L	SF3B4	0	-0.0565242	157	0.048397	CONTROL538QOG
HepG2	AKAP8L	SLBP	0	-0.0565242	157	0.048397	CONTROL538QOG
HepG2	AKAP8L	SLTM	0	-0.0565242	157	0.048397	CONTROL538QOG
HepG2	AKAP8L	SMNDC1	0	-0.0565242	157	0.048397	CONTROL538QOG
HepG2	AKAP8L	SND1	0	-0.0565242	157	0.048397	CONTROL538QOG
HepG2	AKAP8L	SRFBP1	0	-0.0565242	157	0.048397	CONTROL538QOG
HepG2	AKAP8L	SRSF1	0	-0.0565242	157	0.048397	CONTROL538QOG
HepG2	AKAP8L	SRSF5	0	-0.0565242	157	0.048397	CONTROL538QOG
HepG2	AKAP8L	SRSF7	0	-0.0565242	157	0.048397	CONTROL538QOG
HepG2	AKAP8L	SRSF9	0	-0.0565242	157	0.048397	CONTROL538QOG
HepG2	AKAP8L	SSB	0	-0.0565242	157	0.048397	CONTROL538QOG
HepG2	AKAP8L	SSRP1	0	-0.0565242	157	0.048397	CONTROL538QOG
HepG2	AKAP8L	STAU1	0	-0.0565242	157	0.048397	CONTROL538QOG
HepG2	AKAP8L	STIP1	0	-0.0565242	157	0.048397	CONTROL538QOG
HepG2	AKAP8L	SUCLG1	0	-0.0565242	157	0.048397	CONTROL538QOG
HepG2	AKAP8L	SUGP2	0	-0.0565242	157	0.048397	CONTROL538QOG
HepG2	AKAP8L	TAF15	0	-0.0565242	157	0.048397	CONTROL538QOG
HepG2	AKAP8L	TARDBP	-2.51713	-0.0565242	157	0.048397	CONTROL538QOG
HepG2	AKAP8L	TBRG4	0	-0.0565242	157	0.048397	CONTROL538QOG
HepG2	AKAP8L	TIA1	0	-0.0565242	157	0.048397	CONTROL538QOG
HepG2	AKAP8L	TIAL1	0	-0.0565242	157	0.048397	CONTROL538QOG
HepG2	AKAP8L	TRA2A	0	-0.0565242	157	0.048397	CONTROL538QOG
HepG2	AKAP8L	TRIM56	0	-0.0565242	157	0.048397	CONTROL538QOG
HepG2	AKAP8L	TUFM	0	-0.0565242	157	0.048397	CONTROL538QOG
HepG2	AKAP8L	U2AF1	0	-0.0565242	157	0.048397	CONTROL538QOG
HepG2	AKAP8L	U2AF2	0	-0.0565242	157	0.048397	CONTROL538QOG
HepG2	AKAP8L	UBE2L3	0	-0.0565242	157	0.048397	CONTROL538QOG
HepG2	AKAP8L	UPF1	0	-0.0565242	157	0.048397	CONTROL538QOG
HepG2	AKAP8L	UTP18	0	-0.0565242	157	0.048397	CONTROL538QOG
HepG2	AKAP8L	UTP3	0	-0.0565242	157	0.048397	CONTROL538QOG
HepG2	AKAP8L	XPO5	0	-0.0565242	157	0.048397	CONTROL538QOG
HepG2	AKAP8L	XRCC5	0	-0.0565242	157	0.048397	CONTROL538QOG
HepG2	AKAP8L	XRCC6	0	-0.0565242	157	0.048397	CONTROL538QOG
HepG2	AKAP8L	ZNF622	0	-0.0565242	157	0.048397	CONTROL538QOG
HepG2	AKAP8L	ZRANB2	0	-0.0565242	157	0.048397	CONTROL538QOG
HepG2	ASCC1	ABCF1	0	-0.143913	191	0.086036	CONTROL237YZT
HepG2	ASCC1	ACO1	0	-0.143913	191	0.086036	CONTROL237YZT
HepG2	ASCC1	ADAR	-13.0233	-0.143913	191	0.086036	CONTROL237YZT
HepG2	ASCC1	AKAP1	0.916328	-0.143913	191	0.086036	CONTROL237YZT
HepG2	ASCC1	AKAP8	0	-0.143913	191	0.086036	CONTROL237YZT
HepG2	ASCC1	AKAP8L	0	-0.143913	191	0.086036	CONTROL237YZT
HepG2	ASCC1	ATP5C1	0	-0.143913	191	0.086036	CONTROL237YZT
HepG2	ASCC1	AUH	1.58439	-0.143913	191	0.086036	CONTROL237YZT
HepG2	ASCC1	BOP1	0	-0.143913	191	0.086036	CONTROL237YZT
HepG2	ASCC1	CALR	-3.07686	-0.143913	191	0.086036	CONTROL237YZT
HepG2	ASCC1	CIRBP	0	-0.143913	191	0.086036	CONTROL237YZT
HepG2	ASCC1	CKAP4	0.527206	-0.143913	191	0.086036	CONTROL237YZT
HepG2	ASCC1	CNOT7	0	-0.143913	191	0.086036	CONTROL237YZT
HepG2	ASCC1	DAZAP1	0	-0.143913	191	0.086036	CONTROL237YZT
HepG2	ASCC1	DDX19B	0	-0.143913	191	0.086036	CONTROL237YZT
HepG2	ASCC1	DDX21	0	-0.143913	191	0.086036	CONTROL237YZT
HepG2	ASCC1	DDX24	0	-0.143913	191	0.086036	CONTROL237YZT
HepG2	ASCC1	DDX3X	0	-0.143913	191	0.086036	CONTROL237YZT
HepG2	ASCC1	DDX47	-1.91354	-0.143913	191	0.086036	CONTROL237YZT
HepG2	ASCC1	DDX5	-1.82985	-0.143913	191	0.086036	CONTROL237YZT
HepG2	ASCC1	DDX6	0	-0.143913	191	0.086036	CONTROL237YZT
HepG2	ASCC1	DKC1	0	-0.143913	191	0.086036	CONTROL237YZT
HepG2	ASCC1	EIF2S1	0	-0.143913	191	0.086036	CONTROL237YZT
HepG2	ASCC1	EIF4A3	0	-0.143913	191	0.086036	CONTROL237YZT
HepG2	ASCC1	EIF4B	-3.84154	-0.143913	191	0.086036	CONTROL237YZT
HepG2	ASCC1	EIF4G1	0	-0.143913	191	0.086036	CONTROL237YZT
HepG2	ASCC1	ETF1	0	-0.143913	191	0.086036	CONTROL237YZT
HepG2	ASCC1	EWSR1	0	-0.143913	191	0.086036	CONTROL237YZT
HepG2	ASCC1	FASTKD1	0	-0.143913	191	0.086036	CONTROL237YZT
HepG2	ASCC1	FASTKD2	0	-0.143913	191	0.086036	CONTROL237YZT
HepG2	ASCC1	FIP1L1	0	-0.143913	191	0.086036	CONTROL237YZT
HepG2	ASCC1	FUBP3	-2.60675	-0.143913	191	0.086036	CONTROL237YZT
HepG2	ASCC1	FUS	0	-0.143913	191	0.086036	CONTROL237YZT
HepG2	ASCC1	FXR1	0.242185	-0.143913	191	0.086036	CONTROL237YZT
HepG2	ASCC1	G3BP1	0	-0.143913	191	0.086036	CONTROL237YZT
HepG2	ASCC1	G3BP2	0	-0.143913	191	0.086036	CONTROL237YZT
HepG2	ASCC1	GPKOW	0	-0.143913	191	0.086036	CONTROL237YZT
HepG2	ASCC1	GTF2F1	0	-0.143913	191	0.086036	CONTROL237YZT
HepG2	ASCC1	HDGF	0	-0.143913	191	0.086036	CONTROL237YZT
HepG2	ASCC1	HLTF	0	-0.143913	191	0.086036	CONTROL237YZT
HepG2	ASCC1	HNRNPA2B1	0	-0.143913	191	0.086036	CONTROL237YZT
HepG2	ASCC1	HNRNPC	0	-0.143913	191	0.086036	CONTROL237YZT
HepG2	ASCC1	HNRNPF	0	-0.143913	191	0.086036	CONTROL237YZT
HepG2	ASCC1	HNRNPK	1.35505	-0.143913	191	0.086036	CONTROL237YZT
HepG2	ASCC1	HNRNPL	1.18468	-0.143913	191	0.086036	CONTROL237YZT
HepG2	ASCC1	HSPD1	-5.17058	-0.143913	191	0.086036	CONTROL237YZT
HepG2	ASCC1	IGF2BP1	0	-0.143913	191	0.086036	CONTROL237YZT
HepG2	ASCC1	IGF2BP2	0	-0.143913	191	0.086036	CONTROL237YZT
HepG2	ASCC1	IGF2BP3	0	-0.143913	191	0.086036	CONTROL237YZT
HepG2	ASCC1	ILF2	0	-0.143913	191	0.086036	CONTROL237YZT
HepG2	ASCC1	ILF3	0	-0.143913	191	0.086036	CONTROL237YZT
HepG2	ASCC1	KHSRP	2.17597	-0.143913	191	0.086036	CONTROL237YZT
HepG2	ASCC1	KIF1C	0	-0.143913	191	0.086036	CONTROL237YZT
HepG2	ASCC1	KRR1	0	-0.143913	191	0.086036	CONTROL237YZT
HepG2	ASCC1	LARP4	0	-0.143913	191	0.086036	CONTROL237YZT
HepG2	ASCC1	MAGOH	0	-0.143913	191	0.086036	CONTROL237YZT
HepG2	ASCC1	MATR3	0	-0.143913	191	0.086036	CONTROL237YZT
HepG2	ASCC1	MSI2	0	-0.143913	191	0.086036	CONTROL237YZT
HepG2	ASCC1	NAA15	0	-0.143913	191	0.086036	CONTROL237YZT
HepG2	ASCC1	NCBP2	0.47224	-0.143913	191	0.086036	CONTROL237YZT
HepG2	ASCC1	NELFE	0.313154	-0.143913	191	0.086036	CONTROL237YZT
HepG2	ASCC1	NKRF	0	-0.143913	191	0.086036	CONTROL237YZT
HepG2	ASCC1	NOL12	0	-0.143913	191	0.086036	CONTROL237YZT
HepG2	ASCC1	NSUN2	0	-0.143913	191	0.086036	CONTROL237YZT
HepG2	ASCC1	NUP35	-2.22149	-0.143913	191	0.086036	CONTROL237YZT
HepG2	ASCC1	PABPC1	0	-0.143913	191	0.086036	CONTROL237YZT
HepG2	ASCC1	PABPC4	0.555478	-0.143913	191	0.086036	CONTROL237YZT
HepG2	ASCC1	PCBP1	0	-0.143913	191	0.086036	CONTROL237YZT
HepG2	ASCC1	PCBP2	0	-0.143913	191	0.086036	CONTROL237YZT
HepG2	ASCC1	PES1	0	-0.143913	191	0.086036	CONTROL237YZT
HepG2	ASCC1	PNPT1	0	-0.143913	191	0.086036	CONTROL237YZT
HepG2	ASCC1	PPIG	0	-0.143913	191	0.086036	CONTROL237YZT
HepG2	ASCC1	PRPF6	0	-0.143913	191	0.086036	CONTROL237YZT
HepG2	ASCC1	PTBP1	0	-0.143913	191	0.086036	CONTROL237YZT
HepG2	ASCC1	PUF60	0	-0.143913	191	0.086036	CONTROL237YZT
HepG2	ASCC1	PUM2	0	-0.143913	191	0.086036	CONTROL237YZT
HepG2	ASCC1	PUS1	0.660615	-0.143913	191	0.086036	CONTROL237YZT
HepG2	ASCC1	QKI	1.25691	-0.143913	191	0.086036	CONTROL237YZT
HepG2	ASCC1	RAVER1	0	-0.143913	191	0.086036	CONTROL237YZT
HepG2	ASCC1	RBM15	-1.71097	-0.143913	191	0.086036	CONTROL237YZT
HepG2	ASCC1	RBM22	0	-0.143913	191	0.086036	CONTROL237YZT
HepG2	ASCC1	RBM25	0	-0.143913	191	0.086036	CONTROL237YZT
HepG2	ASCC1	RBM34	0	-0.143913	191	0.086036	CONTROL237YZT
HepG2	ASCC1	RBM47	0	-0.143913	191	0.086036	CONTROL237YZT
HepG2	ASCC1	RECQL	0	-0.143913	191	0.086036	CONTROL237YZT
HepG2	ASCC1	RPS3A	0	-0.143913	191	0.086036	CONTROL237YZT
HepG2	ASCC1	SART3	0	-0.143913	191	0.086036	CONTROL237YZT
HepG2	ASCC1	SF3A3	1.99368	-0.143913	191	0.086036	CONTROL237YZT
HepG2	ASCC1	SF3B1	0	-0.143913	191	0.086036	CONTROL237YZT
HepG2	ASCC1	SF3B4	0.80742	-0.143913	191	0.086036	CONTROL237YZT
HepG2	ASCC1	SLBP	0	-0.143913	191	0.086036	CONTROL237YZT
HepG2	ASCC1	SLTM	0	-0.143913	191	0.086036	CONTROL237YZT
HepG2	ASCC1	SMNDC1	1.16946	-0.143913	191	0.086036	CONTROL237YZT
HepG2	ASCC1	SND1	0	-0.143913	191	0.086036	CONTROL237YZT
HepG2	ASCC1	SRFBP1	2.04955	-0.143913	191	0.086036	CONTROL237YZT
HepG2	ASCC1	SRSF1	0.415914	-0.143913	191	0.086036	CONTROL237YZT
HepG2	ASCC1	SRSF5	0	-0.143913	191	0.086036	CONTROL237YZT
HepG2	ASCC1	SRSF7	0	-0.143913	191	0.086036	CONTROL237YZT
HepG2	ASCC1	SRSF9	0	-0.143913	191	0.086036	CONTROL237YZT
HepG2	ASCC1	SSB	0.567598	-0.143913	191	0.086036	CONTROL237YZT
HepG2	ASCC1	SSRP1	0	-0.143913	191	0.086036	CONTROL237YZT
HepG2	ASCC1	STAU1	0	-0.143913	191	0.086036	CONTROL237YZT
HepG2	ASCC1	STIP1	0	-0.143913	191	0.086036	CONTROL237YZT
HepG2	ASCC1	SUCLG1	0	-0.143913	191	0.086036	CONTROL237YZT
HepG2	ASCC1	SUGP2	0	-0.143913	191	0.086036	CONTROL237YZT
HepG2	ASCC1	TAF15	0	-0.143913	191	0.086036	CONTROL237YZT
HepG2	ASCC1	TARDBP	-6.5514	-0.143913	191	0.086036	CONTROL237YZT
HepG2	ASCC1	TBRG4	0	-0.143913	191	0.086036	CONTROL237YZT
HepG2	ASCC1	TIA1	2.906	-0.143913	191	0.086036	CONTROL237YZT
HepG2	ASCC1	TIAL1	0	-0.143913	191	0.086036	CONTROL237YZT
HepG2	ASCC1	TRA2A	0	-0.143913	191	0.086036	CONTROL237YZT
HepG2	ASCC1	TRIM56	0	-0.143913	191	0.086036	CONTROL237YZT
HepG2	ASCC1	TUFM	0	-0.143913	191	0.086036	CONTROL237YZT
HepG2	ASCC1	U2AF1	0	-0.143913	191	0.086036	CONTROL237YZT
HepG2	ASCC1	U2AF2	0	-0.143913	191	0.086036	CONTROL237YZT
HepG2	ASCC1	UBE2L3	0	-0.143913	191	0.086036	CONTROL237YZT
HepG2	ASCC1	UPF1	0	-0.143913	191	0.086036	CONTROL237YZT
HepG2	ASCC1	UTP18	0	-0.143913	191	0.086036	CONTROL237YZT
HepG2	ASCC1	UTP3	0	-0.143913	191	0.086036	CONTROL237YZT
HepG2	ASCC1	XPO5	0	-0.143913	191	0.086036	CONTROL237YZT
HepG2	ASCC1	XRCC5	0	-0.143913	191	0.086036	CONTROL237YZT
HepG2	ASCC1	XRCC6	0	-0.143913	191	0.086036	CONTROL237YZT
HepG2	ASCC1	ZNF622	0	-0.143913	191	0.086036	CONTROL237YZT
HepG2	ASCC1	ZRANB2	0	-0.143913	191	0.086036	CONTROL237YZT
HepG2	ATP5C1	ABCF1	0	0.127683	73	0.0257586	CONTROL067GHD
HepG2	ATP5C1	ACO1	0	0.127683	73	0.0257586	CONTROL067GHD
HepG2	ATP5C1	ADAR	-0.41323	0.127683	73	0.0257586	CONTROL067GHD
HepG2	ATP5C1	AKAP1	0	0.127683	73	0.0257586	CONTROL067GHD
HepG2	ATP5C1	AKAP8	0	0.127683	73	0.0257586	CONTROL067GHD
HepG2	ATP5C1	AKAP8L	0	0.127683	73	0.0257586	CONTROL067GHD
HepG2	ATP5C1	ASCC1	0	0.127683	73	0.0257586	CONTROL067GHD
HepG2	ATP5C1	AUH	0	0.127683	73	0.0257586	CONTROL067GHD
HepG2	ATP5C1	BOP1	0	0.127683	73	0.0257586	CONTROL067GHD
HepG2	ATP5C1	CALR	0	0.127683	73	0.0257586	CONTROL067GHD
HepG2	ATP5C1	CIRBP	0	0.127683	73	0.0257586	CONTROL067GHD
HepG2	ATP5C1	CKAP4	0	0.127683	73	0.0257586	CONTROL067GHD
HepG2	ATP5C1	CNOT7	0	0.127683	73	0.0257586	CONTROL067GHD
HepG2	ATP5C1	DAZAP1	0	0.127683	73	0.0257586	CONTROL067GHD
HepG2	ATP5C1	DDX19B	0	0.127683	73	0.0257586	CONTROL067GHD
HepG2	ATP5C1	DDX21	0	0.127683	73	0.0257586	CONTROL067GHD
HepG2	ATP5C1	DDX24	0	0.127683	73	0.0257586	CONTROL067GHD
HepG2	ATP5C1	DDX3X	0	0.127683	73	0.0257586	CONTROL067GHD
HepG2	ATP5C1	DDX47	0	0.127683	73	0.0257586	CONTROL067GHD
HepG2	ATP5C1	DDX5	0	0.127683	73	0.0257586	CONTROL067GHD
HepG2	ATP5C1	DDX6	0	0.127683	73	0.0257586	CONTROL067GHD
HepG2	ATP5C1	DKC1	0	0.127683	73	0.0257586	CONTROL067GHD
HepG2	ATP5C1	EIF2S1	0	0.127683	73	0.0257586	CONTROL067GHD
HepG2	ATP5C1	EIF4A3	0	0.127683	73	0.0257586	CONTROL067GHD
HepG2	ATP5C1	EIF4B	0	0.127683	73	0.0257586	CONTROL067GHD
HepG2	ATP5C1	EIF4G1	0	0.127683	73	0.0257586	CONTROL067GHD
HepG2	ATP5C1	ETF1	0	0.127683	73	0.0257586	CONTROL067GHD
HepG2	ATP5C1	EWSR1	0	0.127683	73	0.0257586	CONTROL067GHD
HepG2	ATP5C1	FASTKD1	0	0.127683	73	0.0257586	CONTROL067GHD
HepG2	ATP5C1	FASTKD2	0	0.127683	73	0.0257586	CONTROL067GHD
HepG2	ATP5C1	FIP1L1	0	0.127683	73	0.0257586	CONTROL067GHD
HepG2	ATP5C1	FUBP3	0	0.127683	73	0.0257586	CONTROL067GHD
HepG2	ATP5C1	FUS	0	0.127683	73	0.0257586	CONTROL067GHD
HepG2	ATP5C1	FXR1	0	0.127683	73	0.0257586	CONTROL067GHD
HepG2	ATP5C1	G3BP1	0	0.127683	73	0.0257586	CONTROL067GHD
HepG2	ATP5C1	G3BP2	0	0.127683	73	0.0257586	CONTROL067GHD
HepG2	ATP5C1	GPKOW	0	0.127683	73	0.0257586	CONTROL067GHD
HepG2	ATP5C1	GTF2F1	0	0.127683	73	0.0257586	CONTROL067GHD
HepG2	ATP5C1	HDGF	0	0.127683	73	0.0257586	CONTROL067GHD
HepG2	ATP5C1	HLTF	0	0.127683	73	0.0257586	CONTROL067GHD
HepG2	ATP5C1	HNRNPA2B1	0	0.127683	73	0.0257586	CONTROL067GHD
HepG2	ATP5C1	HNRNPC	0	0.127683	73	0.0257586	CONTROL067GHD
HepG2	ATP5C1	HNRNPF	0	0.127683	73	0.0257586	CONTROL067GHD
HepG2	ATP5C1	HNRNPK	0	0.127683	73	0.0257586	CONTROL067GHD
HepG2	ATP5C1	HNRNPL	0	0.127683	73	0.0257586	CONTROL067GHD
HepG2	ATP5C1	HSPD1	0	0.127683	73	0.0257586	CONTROL067GHD
HepG2	ATP5C1	IGF2BP1	0	0.127683	73	0.0257586	CONTROL067GHD
HepG2	ATP5C1	IGF2BP2	0	0.127683	73	0.0257586	CONTROL067GHD
HepG2	ATP5C1	IGF2BP3	0	0.127683	73	0.0257586	CONTROL067GHD
HepG2	ATP5C1	ILF2	0	0.127683	73	0.0257586	CONTROL067GHD
HepG2	ATP5C1	ILF3	0	0.127683	73	0.0257586	CONTROL067GHD
HepG2	ATP5C1	KHSRP	0	0.127683	73	0.0257586	CONTROL067GHD
HepG2	ATP5C1	KIF1C	0	0.127683	73	0.0257586	CONTROL067GHD
HepG2	ATP5C1	KRR1	0	0.127683	73	0.0257586	CONTROL067GHD
HepG2	ATP5C1	LARP4	0	0.127683	73	0.0257586	CONTROL067GHD
HepG2	ATP5C1	MAGOH	0	0.127683	73	0.0257586	CONTROL067GHD
HepG2	ATP5C1	MATR3	0	0.127683	73	0.0257586	CONTROL067GHD
HepG2	ATP5C1	MSI2	0	0.127683	73	0.0257586	CONTROL067GHD
HepG2	ATP5C1	NAA15	0	0.127683	73	0.0257586	CONTROL067GHD
HepG2	ATP5C1	NCBP2	0	0.127683	73	0.0257586	CONTROL067GHD
HepG2	ATP5C1	NELFE	0	0.127683	73	0.0257586	CONTROL067GHD
HepG2	ATP5C1	NKRF	0	0.127683	73	0.0257586	CONTROL067GHD
HepG2	ATP5C1	NOL12	0	0.127683	73	0.0257586	CONTROL067GHD
HepG2	ATP5C1	NSUN2	0	0.127683	73	0.0257586	CONTROL067GHD
HepG2	ATP5C1	NUP35	0	0.127683	73	0.0257586	CONTROL067GHD
HepG2	ATP5C1	PABPC1	0	0.127683	73	0.0257586	CONTROL067GHD
HepG2	ATP5C1	PABPC4	0	0.127683	73	0.0257586	CONTROL067GHD
HepG2	ATP5C1	PCBP1	0	0.127683	73	0.0257586	CONTROL067GHD
HepG2	ATP5C1	PCBP2	0	0.127683	73	0.0257586	CONTROL067GHD
HepG2	ATP5C1	PES1	0	0.127683	73	0.0257586	CONTROL067GHD
HepG2	ATP5C1	PNPT1	0	0.127683	73	0.0257586	CONTROL067GHD
HepG2	ATP5C1	PPIG	0	0.127683	73	0.0257586	CONTROL067GHD
HepG2	ATP5C1	PRPF6	0	0.127683	73	0.0257586	CONTROL067GHD
HepG2	ATP5C1	PTBP1	0	0.127683	73	0.0257586	CONTROL067GHD
HepG2	ATP5C1	PUF60	0	0.127683	73	0.0257586	CONTROL067GHD
HepG2	ATP5C1	PUM2	0	0.127683	73	0.0257586	CONTROL067GHD
HepG2	ATP5C1	PUS1	0	0.127683	73	0.0257586	CONTROL067GHD
HepG2	ATP5C1	QKI	0	0.127683	73	0.0257586	CONTROL067GHD
HepG2	ATP5C1	RAVER1	0	0.127683	73	0.0257586	CONTROL067GHD
HepG2	ATP5C1	RBM15	0	0.127683	73	0.0257586	CONTROL067GHD
HepG2	ATP5C1	RBM22	0	0.127683	73	0.0257586	CONTROL067GHD
HepG2	ATP5C1	RBM25	0	0.127683	73	0.0257586	CONTROL067GHD
HepG2	ATP5C1	RBM34	0	0.127683	73	0.0257586	CONTROL067GHD
HepG2	ATP5C1	RBM47	0	0.127683	73	0.0257586	CONTROL067GHD
HepG2	ATP5C1	RECQL	0	0.127683	73	0.0257586	CONTROL067GHD
HepG2	ATP5C1	RPS3A	0	0.127683	73	0.0257586	CONTROL067GHD
HepG2	ATP5C1	SART3	0	0.127683	73	0.0257586	CONTROL067GHD
HepG2	ATP5C1	SF3A3	0	0.127683	73	0.0257586	CONTROL067GHD
HepG2	ATP5C1	SF3B1	0	0.127683	73	0.0257586	CONTROL067GHD
HepG2	ATP5C1	SF3B4	0	0.127683	73	0.0257586	CONTROL067GHD
HepG2	ATP5C1	SLBP	0	0.127683	73	0.0257586	CONTROL067GHD
HepG2	ATP5C1	SLTM	0	0.127683	73	0.0257586	CONTROL067GHD
HepG2	ATP5C1	SMNDC1	0	0.127683	73	0.0257586	CONTROL067GHD
HepG2	ATP5C1	SND1	0	0.127683	73	0.0257586	CONTROL067GHD
HepG2	ATP5C1	SRFBP1	0	0.127683	73	0.0257586	CONTROL067GHD
HepG2	ATP5C1	SRSF1	0	0.127683	73	0.0257586	CONTROL067GHD
HepG2	ATP5C1	SRSF5	0	0.127683	73	0.0257586	CONTROL067GHD
HepG2	ATP5C1	SRSF7	0	0.127683	73	0.0257586	CONTROL067GHD
HepG2	ATP5C1	SRSF9	0	0.127683	73	0.0257586	CONTROL067GHD
HepG2	ATP5C1	SSB	0	0.127683	73	0.0257586	CONTROL067GHD
HepG2	ATP5C1	SSRP1	0	0.127683	73	0.0257586	CONTROL067GHD
HepG2	ATP5C1	STAU1	0	0.127683	73	0.0257586	CONTROL067GHD
HepG2	ATP5C1	STIP1	0	0.127683	73	0.0257586	CONTROL067GHD
HepG2	ATP5C1	SUCLG1	0	0.127683	73	0.0257586	CONTROL067GHD
HepG2	ATP5C1	SUGP2	0	0.127683	73	0.0257586	CONTROL067GHD
HepG2	ATP5C1	TAF15	0	0.127683	73	0.0257586	CONTROL067GHD
HepG2	ATP5C1	TARDBP	0	0.127683	73	0.0257586	CONTROL067GHD
HepG2	ATP5C1	TBRG4	0	0.127683	73	0.0257586	CONTROL067GHD
HepG2	ATP5C1	TIA1	0	0.127683	73	0.0257586	CONTROL067GHD
HepG2	ATP5C1	TIAL1	0	0.127683	73	0.0257586	CONTROL067GHD
HepG2	ATP5C1	TRA2A	0	0.127683	73	0.0257586	CONTROL067GHD
HepG2	ATP5C1	TRIM56	0	0.127683	73	0.0257586	CONTROL067GHD
HepG2	ATP5C1	TUFM	0	0.127683	73	0.0257586	CONTROL067GHD
HepG2	ATP5C1	U2AF1	0	0.127683	73	0.0257586	CONTROL067GHD
HepG2	ATP5C1	U2AF2	0	0.127683	73	0.0257586	CONTROL067GHD
HepG2	ATP5C1	UBE2L3	0	0.127683	73	0.0257586	CONTROL067GHD
HepG2	ATP5C1	UPF1	0	0.127683	73	0.0257586	CONTROL067GHD
HepG2	ATP5C1	UTP18	0	0.127683	73	0.0257586	CONTROL067GHD
HepG2	ATP5C1	UTP3	0	0.127683	73	0.0257586	CONTROL067GHD
HepG2	ATP5C1	XPO5	0	0.127683	73	0.0257586	CONTROL067GHD
HepG2	ATP5C1	XRCC5	0	0.127683	73	0.0257586	CONTROL067GHD
HepG2	ATP5C1	XRCC6	0	0.127683	73	0.0257586	CONTROL067GHD
HepG2	ATP5C1	ZNF622	0	0.127683	73	0.0257586	CONTROL067GHD
HepG2	ATP5C1	ZRANB2	0	0.127683	73	0.0257586	CONTROL067GHD
HepG2	AUH	ABCF1	0	0.169046	313	0.0605065	CONTROL997HCQ
HepG2	AUH	ACO1	0.0979384	0.169046	313	0.0605065	CONTROL997HCQ
HepG2	AUH	ADAR	-0.0218324	0.169046	313	0.0605065	CONTROL997HCQ
HepG2	AUH	AKAP1	0	0.169046	313	0.0605065	CONTROL997HCQ
HepG2	AUH	AKAP8	-0.590956	0.169046	313	0.0605065	CONTROL997HCQ
HepG2	AUH	AKAP8L	0	0.169046	313	0.0605065	CONTROL997HCQ
HepG2	AUH	ASCC1	0	0.169046	313	0.0605065	CONTROL997HCQ
HepG2	AUH	ATP5C1	0	0.169046	313	0.0605065	CONTROL997HCQ
HepG2	AUH	BOP1	0	0.169046	313	0.0605065	CONTROL997HCQ
HepG2	AUH	CALR	-0.792928	0.169046	313	0.0605065	CONTROL997HCQ
HepG2	AUH	CIRBP	0	0.169046	313	0.0605065	CONTROL997HCQ
HepG2	AUH	CKAP4	0	0.169046	313	0.0605065	CONTROL997HCQ
HepG2	AUH	CNOT7	0.78555	0.169046	313	0.0605065	CONTROL997HCQ
HepG2	AUH	DAZAP1	0	0.169046	313	0.0605065	CONTROL997HCQ
HepG2	AUH	DDX19B	0	0.169046	313	0.0605065	CONTROL997HCQ
HepG2	AUH	DDX21	0	0.169046	313	0.0605065	CONTROL997HCQ
HepG2	AUH	DDX24	0	0.169046	313	0.0605065	CONTROL997HCQ
HepG2	AUH	DDX3X	0	0.169046	313	0.0605065	CONTROL997HCQ
HepG2	AUH	DDX47	-1.41449	0.169046	313	0.0605065	CONTROL997HCQ
HepG2	AUH	DDX5	-1.16725	0.169046	313	0.0605065	CONTROL997HCQ
HepG2	AUH	DDX6	-3.67365	0.169046	313	0.0605065	CONTROL997HCQ
HepG2	AUH	DKC1	0	0.169046	313	0.0605065	CONTROL997HCQ
HepG2	AUH	EIF2S1	-3.2251	0.169046	313	0.0605065	CONTROL997HCQ
HepG2	AUH	EIF4A3	0	0.169046	313	0.0605065	CONTROL997HCQ
HepG2	AUH	EIF4B	0	0.169046	313	0.0605065	CONTROL997HCQ
HepG2	AUH	EIF4G1	0	0.169046	313	0.0605065	CONTROL997HCQ
HepG2	AUH	ETF1	0	0.169046	313	0.0605065	CONTROL997HCQ
HepG2	AUH	EWSR1	0	0.169046	313	0.0605065	CONTROL997HCQ
HepG2	AUH	FASTKD1	0	0.169046	313	0.0605065	CONTROL997HCQ
HepG2	AUH	FASTKD2	0.966088	0.169046	313	0.0605065	CONTROL997HCQ
HepG2	AUH	FIP1L1	0	0.169046	313	0.0605065	CONTROL997HCQ
HepG2	AUH	FUBP3	-1.13092	0.169046	313	0.0605065	CONTROL997HCQ
HepG2	AUH	FUS	0	0.169046	313	0.0605065	CONTROL997HCQ
HepG2	AUH	FXR1	0	0.169046	313	0.0605065	CONTROL997HCQ
HepG2	AUH	G3BP1	0	0.169046	313	0.0605065	CONTROL997HCQ
HepG2	AUH	G3BP2	0	0.169046	313	0.0605065	CONTROL997HCQ
HepG2	AUH	GPKOW	0	0.169046	313	0.0605065	CONTROL997HCQ
HepG2	AUH	GTF2F1	0	0.169046	313	0.0605065	CONTROL997HCQ
HepG2	AUH	HDGF	0	0.169046	313	0.0605065	CONTROL997HCQ
HepG2	AUH	HLTF	0	0.169046	313	0.0605065	CONTROL997HCQ
HepG2	AUH	HNRNPA2B1	0	0.169046	313	0.0605065	CONTROL997HCQ
HepG2	AUH	HNRNPC	0	0.169046	313	0.0605065	CONTROL997HCQ
HepG2	AUH	HNRNPF	0	0.169046	313	0.0605065	CONTROL997HCQ
HepG2	AUH	HNRNPK	0	0.169046	313	0.0605065	CONTROL997HCQ
HepG2	AUH	HNRNPL	0	0.169046	313	0.0605065	CONTROL997HCQ
HepG2	AUH	HSPD1	0	0.169046	313	0.0605065	CONTROL997HCQ
HepG2	AUH	IGF2BP1	0	0.169046	313	0.0605065	CONTROL997HCQ
HepG2	AUH	IGF2BP2	0	0.169046	313	0.0605065	CONTROL997HCQ
HepG2	AUH	IGF2BP3	0	0.169046	313	0.0605065	CONTROL997HCQ
HepG2	AUH	ILF2	-2.41203	0.169046	313	0.0605065	CONTROL997HCQ
HepG2	AUH	ILF3	0	0.169046	313	0.0605065	CONTROL997HCQ
HepG2	AUH	KHSRP	0	0.169046	313	0.0605065	CONTROL997HCQ
HepG2	AUH	KIF1C	0	0.169046	313	0.0605065	CONTROL997HCQ
HepG2	AUH	KRR1	0	0.169046	313	0.0605065	CONTROL997HCQ
HepG2	AUH	LARP4	0	0.169046	313	0.0605065	CONTROL997HCQ
HepG2	AUH	MAGOH	0.533075	0.169046	313	0.0605065	CONTROL997HCQ
HepG2	AUH	MATR3	0	0.169046	313	0.0605065	CONTROL997HCQ
HepG2	AUH	MSI2	0	0.169046	313	0.0605065	CONTROL997HCQ
HepG2	AUH	NAA15	0	0.169046	313	0.0605065	CONTROL997HCQ
HepG2	AUH	NCBP2	0	0.169046	313	0.0605065	CONTROL997HCQ
HepG2	AUH	NELFE	0	0.169046	313	0.0605065	CONTROL997HCQ
HepG2	AUH	NKRF	0	0.169046	313	0.0605065	CONTROL997HCQ
HepG2	AUH	NOL12	0	0.169046	313	0.0605065	CONTROL997HCQ
HepG2	AUH	NSUN2	0	0.169046	313	0.0605065	CONTROL997HCQ
HepG2	AUH	NUP35	-0.443546	0.169046	313	0.0605065	CONTROL997HCQ
HepG2	AUH	PABPC1	-1.51072	0.169046	313	0.0605065	CONTROL997HCQ
HepG2	AUH	PABPC4	0	0.169046	313	0.0605065	CONTROL997HCQ
HepG2	AUH	PCBP1	0.551388	0.169046	313	0.0605065	CONTROL997HCQ
HepG2	AUH	PCBP2	0	0.169046	313	0.0605065	CONTROL997HCQ
HepG2	AUH	PES1	0	0.169046	313	0.0605065	CONTROL997HCQ
HepG2	AUH	PNPT1	0	0.169046	313	0.0605065	CONTROL997HCQ
HepG2	AUH	PPIG	0	0.169046	313	0.0605065	CONTROL997HCQ
HepG2	AUH	PRPF6	0	0.169046	313	0.0605065	CONTROL997HCQ
HepG2	AUH	PTBP1	0	0.169046	313	0.0605065	CONTROL997HCQ
HepG2	AUH	PUF60	0	0.169046	313	0.0605065	CONTROL997HCQ
HepG2	AUH	PUM2	0	0.169046	313	0.0605065	CONTROL997HCQ
HepG2	AUH	PUS1	0	0.169046	313	0.0605065	CONTROL997HCQ
HepG2	AUH	QKI	-1.42088	0.169046	313	0.0605065	CONTROL997HCQ
HepG2	AUH	RAVER1	0	0.169046	313	0.0605065	CONTROL997HCQ
HepG2	AUH	RBM15	-1.62998	0.169046	313	0.0605065	CONTROL997HCQ
HepG2	AUH	RBM22	0	0.169046	313	0.0605065	CONTROL997HCQ
HepG2	AUH	RBM25	0	0.169046	313	0.0605065	CONTROL997HCQ
HepG2	AUH	RBM34	0	0.169046	313	0.0605065	CONTROL997HCQ
HepG2	AUH	RBM47	0	0.169046	313	0.0605065	CONTROL997HCQ
HepG2	AUH	RECQL	0	0.169046	313	0.0605065	CONTROL997HCQ
HepG2	AUH	RPS3A	0.797318	0.169046	313	0.0605065	CONTROL997HCQ
HepG2	AUH	SART3	0	0.169046	313	0.0605065	CONTROL997HCQ
HepG2	AUH	SF3A3	-1.08906	0.169046	313	0.0605065	CONTROL997HCQ
HepG2	AUH	SF3B1	0	0.169046	313	0.0605065	CONTROL997HCQ
HepG2	AUH	SF3B4	0	0.169046	313	0.0605065	CONTROL997HCQ
HepG2	AUH	SLBP	0	0.169046	313	0.0605065	CONTROL997HCQ
HepG2	AUH	SLTM	-0.959734	0.169046	313	0.0605065	CONTROL997HCQ
HepG2	AUH	SMNDC1	0	0.169046	313	0.0605065	CONTROL997HCQ
HepG2	AUH	SND1	0	0.169046	313	0.0605065	CONTROL997HCQ
HepG2	AUH	SRFBP1	-0.243393	0.169046	313	0.0605065	CONTROL997HCQ
HepG2	AUH	SRSF1	0	0.169046	313	0.0605065	CONTROL997HCQ
HepG2	AUH	SRSF5	0	0.169046	313	0.0605065	CONTROL997HCQ
HepG2	AUH	SRSF7	0	0.169046	313	0.0605065	CONTROL997HCQ
HepG2	AUH	SRSF9	0	0.169046	313	0.0605065	CONTROL997HCQ
HepG2	AUH	SSB	0	0.169046	313	0.0605065	CONTROL997HCQ
HepG2	AUH	SSRP1	0	0.169046	313	0.0605065	CONTROL997HCQ
HepG2	AUH	STAU1	0	0.169046	313	0.0605065	CONTROL997HCQ
HepG2	AUH	STIP1	0	0.169046	313	0.0605065	CONTROL997HCQ
HepG2	AUH	SUCLG1	0	0.169046	313	0.0605065	CONTROL997HCQ
HepG2	AUH	SUGP2	0	0.169046	313	0.0605065	CONTROL997HCQ
HepG2	AUH	TAF15	0.789262	0.169046	313	0.0605065	CONTROL997HCQ
HepG2	AUH	TARDBP	0	0.169046	313	0.0605065	CONTROL997HCQ
HepG2	AUH	TBRG4	0.275655	0.169046	313	0.0605065	CONTROL997HCQ
HepG2	AUH	TIA1	-1.01242	0.169046	313	0.0605065	CONTROL997HCQ
HepG2	AUH	TIAL1	0	0.169046	313	0.0605065	CONTROL997HCQ
HepG2	AUH	TRA2A	0	0.169046	313	0.0605065	CONTROL997HCQ
HepG2	AUH	TRIM56	0	0.169046	313	0.0605065	CONTROL997HCQ
HepG2	AUH	TUFM	0	0.169046	313	0.0605065	CONTROL997HCQ
HepG2	AUH	U2AF1	0	0.169046	313	0.0605065	CONTROL997HCQ
HepG2	AUH	U2AF2	0	0.169046	313	0.0605065	CONTROL997HCQ
HepG2	AUH	UBE2L3	0	0.169046	313	0.0605065	CONTROL997HCQ
HepG2	AUH	UPF1	0	0.169046	313	0.0605065	CONTROL997HCQ
HepG2	AUH	UTP18	0	0.169046	313	0.0605065	CONTROL997HCQ
HepG2	AUH	UTP3	0	0.169046	313	0.0605065	CONTROL997HCQ
HepG2	AUH	XPO5	0	0.169046	313	0.0605065	CONTROL997HCQ
HepG2	AUH	XRCC5	0	0.169046	313	0.0605065	CONTROL997HCQ
HepG2	AUH	XRCC6	0	0.169046	313	0.0605065	CONTROL997HCQ
HepG2	AUH	ZNF622	0	0.169046	313	0.0605065	CONTROL997HCQ
HepG2	AUH	ZRANB2	0	0.169046	313	0.0605065	CONTROL997HCQ
HepG2	BOP1	ABCF1	0	0.169341	86	0.0577957	CONTROL264TUE
HepG2	BOP1	ACO1	0	0.169341	86	0.0577957	CONTROL264TUE
HepG2	BOP1	ADAR	-0.305935	0.169341	86	0.0577957	CONTROL264TUE
HepG2	BOP1	AKAP1	0	0.169341	86	0.0577957	CONTROL264TUE
HepG2	BOP1	AKAP8	0	0.169341	86	0.0577957	CONTROL264TUE
HepG2	BOP1	AKAP8L	0	0.169341	86	0.0577957	CONTROL264TUE
HepG2	BOP1	ASCC1	0	0.169341	86	0.0577957	CONTROL264TUE
HepG2	BOP1	ATP5C1	0	0.169341	86	0.0577957	CONTROL264TUE
HepG2	BOP1	AUH	0	0.169341	86	0.0577957	CONTROL264TUE
HepG2	BOP1	CALR	0	0.169341	86	0.0577957	CONTROL264TUE
HepG2	BOP1	CIRBP	0	0.169341	86	0.0577957	CONTROL264TUE
HepG2	BOP1	CKAP4	0	0.169341	86	0.0577957	CONTROL264TUE
HepG2	BOP1	CNOT7	0	0.169341	86	0.0577957	CONTROL264TUE
HepG2	BOP1	DAZAP1	0	0.169341	86	0.0577957	CONTROL264TUE
HepG2	BOP1	DDX19B	0	0.169341	86	0.0577957	CONTROL264TUE
HepG2	BOP1	DDX21	0	0.169341	86	0.0577957	CONTROL264TUE
HepG2	BOP1	DDX24	0	0.169341	86	0.0577957	CONTROL264TUE
HepG2	BOP1	DDX3X	0	0.169341	86	0.0577957	CONTROL264TUE
HepG2	BOP1	DDX47	0	0.169341	86	0.0577957	CONTROL264TUE
HepG2	BOP1	DDX5	0	0.169341	86	0.0577957	CONTROL264TUE
HepG2	BOP1	DDX6	0	0.169341	86	0.0577957	CONTROL264TUE
HepG2	BOP1	DKC1	0	0.169341	86	0.0577957	CONTROL264TUE
HepG2	BOP1	EIF2S1	0	0.169341	86	0.0577957	CONTROL264TUE
HepG2	BOP1	EIF4A3	0	0.169341	86	0.0577957	CONTROL264TUE
HepG2	BOP1	EIF4B	0	0.169341	86	0.0577957	CONTROL264TUE
HepG2	BOP1	EIF4G1	0	0.169341	86	0.0577957	CONTROL264TUE
HepG2	BOP1	ETF1	0	0.169341	86	0.0577957	CONTROL264TUE
HepG2	BOP1	EWSR1	0	0.169341	86	0.0577957	CONTROL264TUE
HepG2	BOP1	FASTKD1	0	0.169341	86	0.0577957	CONTROL264TUE
HepG2	BOP1	FASTKD2	0	0.169341	86	0.0577957	CONTROL264TUE
HepG2	BOP1	FIP1L1	0	0.169341	86	0.0577957	CONTROL264TUE
HepG2	BOP1	FUBP3	0	0.169341	86	0.0577957	CONTROL264TUE
HepG2	BOP1	FUS	0	0.169341	86	0.0577957	CONTROL264TUE
HepG2	BOP1	FXR1	0	0.169341	86	0.0577957	CONTROL264TUE
HepG2	BOP1	G3BP1	0	0.169341	86	0.0577957	CONTROL264TUE
HepG2	BOP1	G3BP2	0	0.169341	86	0.0577957	CONTROL264TUE
HepG2	BOP1	GPKOW	0	0.169341	86	0.0577957	CONTROL264TUE
HepG2	BOP1	GTF2F1	0	0.169341	86	0.0577957	CONTROL264TUE
HepG2	BOP1	HDGF	0	0.169341	86	0.0577957	CONTROL264TUE
HepG2	BOP1	HLTF	0	0.169341	86	0.0577957	CONTROL264TUE
HepG2	BOP1	HNRNPA2B1	0	0.169341	86	0.0577957	CONTROL264TUE
HepG2	BOP1	HNRNPC	0	0.169341	86	0.0577957	CONTROL264TUE
HepG2	BOP1	HNRNPF	0	0.169341	86	0.0577957	CONTROL264TUE
HepG2	BOP1	HNRNPK	0	0.169341	86	0.0577957	CONTROL264TUE
HepG2	BOP1	HNRNPL	0	0.169341	86	0.0577957	CONTROL264TUE
HepG2	BOP1	HSPD1	-0.0699128	0.169341	86	0.0577957	CONTROL264TUE
HepG2	BOP1	IGF2BP1	0	0.169341	86	0.0577957	CONTROL264TUE
HepG2	BOP1	IGF2BP2	0	0.169341	86	0.0577957	CONTROL264TUE
HepG2	BOP1	IGF2BP3	0	0.169341	86	0.0577957	CONTROL264TUE
HepG2	BOP1	ILF2	0	0.169341	86	0.0577957	CONTROL264TUE
HepG2	BOP1	ILF3	0	0.169341	86	0.0577957	CONTROL264TUE
HepG2	BOP1	KHSRP	0	0.169341	86	0.0577957	CONTROL264TUE
HepG2	BOP1	KIF1C	0	0.169341	86	0.0577957	CONTROL264TUE
HepG2	BOP1	KRR1	0	0.169341	86	0.0577957	CONTROL264TUE
HepG2	BOP1	LARP4	0	0.169341	86	0.0577957	CONTROL264TUE
HepG2	BOP1	MAGOH	0	0.169341	86	0.0577957	CONTROL264TUE
HepG2	BOP1	MATR3	0	0.169341	86	0.0577957	CONTROL264TUE
HepG2	BOP1	MSI2	0	0.169341	86	0.0577957	CONTROL264TUE
HepG2	BOP1	NAA15	0	0.169341	86	0.0577957	CONTROL264TUE
HepG2	BOP1	NCBP2	0	0.169341	86	0.0577957	CONTROL264TUE
HepG2	BOP1	NELFE	0	0.169341	86	0.0577957	CONTROL264TUE
HepG2	BOP1	NKRF	0	0.169341	86	0.0577957	CONTROL264TUE
HepG2	BOP1	NOL12	0	0.169341	86	0.0577957	CONTROL264TUE
HepG2	BOP1	NSUN2	0	0.169341	86	0.0577957	CONTROL264TUE
HepG2	BOP1	NUP35	0	0.169341	86	0.0577957	CONTROL264TUE
HepG2	BOP1	PABPC1	0	0.169341	86	0.0577957	CONTROL264TUE
HepG2	BOP1	PABPC4	0	0.169341	86	0.0577957	CONTROL264TUE
HepG2	BOP1	PCBP1	0	0.169341	86	0.0577957	CONTROL264TUE
HepG2	BOP1	PCBP2	0	0.169341	86	0.0577957	CONTROL264TUE
HepG2	BOP1	PES1	0	0.169341	86	0.0577957	CONTROL264TUE
HepG2	BOP1	PNPT1	0	0.169341	86	0.0577957	CONTROL264TUE
HepG2	BOP1	PPIG	0	0.169341	86	0.0577957	CONTROL264TUE
HepG2	BOP1	PRPF6	0	0.169341	86	0.0577957	CONTROL264TUE
HepG2	BOP1	PTBP1	0	0.169341	86	0.0577957	CONTROL264TUE
HepG2	BOP1	PUF60	0	0.169341	86	0.0577957	CONTROL264TUE
HepG2	BOP1	PUM2	0	0.169341	86	0.0577957	CONTROL264TUE
HepG2	BOP1	PUS1	0	0.169341	86	0.0577957	CONTROL264TUE
HepG2	BOP1	QKI	-1.97477	0.169341	86	0.0577957	CONTROL264TUE
HepG2	BOP1	RAVER1	0	0.169341	86	0.0577957	CONTROL264TUE
HepG2	BOP1	RBM15	0	0.169341	86	0.0577957	CONTROL264TUE
HepG2	BOP1	RBM22	0	0.169341	86	0.0577957	CONTROL264TUE
HepG2	BOP1	RBM25	0	0.169341	86	0.0577957	CONTROL264TUE
HepG2	BOP1	RBM34	0	0.169341	86	0.0577957	CONTROL264TUE
HepG2	BOP1	RBM47	0	0.169341	86	0.0577957	CONTROL264TUE
HepG2	BOP1	RECQL	0	0.169341	86	0.0577957	CONTROL264TUE
HepG2	BOP1	RPS3A	0	0.169341	86	0.0577957	CONTROL264TUE
HepG2	BOP1	SART3	0	0.169341	86	0.0577957	CONTROL264TUE
HepG2	BOP1	SF3A3	0	0.169341	86	0.0577957	CONTROL264TUE
HepG2	BOP1	SF3B1	0	0.169341	86	0.0577957	CONTROL264TUE
HepG2	BOP1	SF3B4	0	0.169341	86	0.0577957	CONTROL264TUE
HepG2	BOP1	SLBP	0	0.169341	86	0.0577957	CONTROL264TUE
HepG2	BOP1	SLTM	0	0.169341	86	0.0577957	CONTROL264TUE
HepG2	BOP1	SMNDC1	0	0.169341	86	0.0577957	CONTROL264TUE
HepG2	BOP1	SND1	0	0.169341	86	0.0577957	CONTROL264TUE
HepG2	BOP1	SRFBP1	0	0.169341	86	0.0577957	CONTROL264TUE
HepG2	BOP1	SRSF1	0	0.169341	86	0.0577957	CONTROL264TUE
HepG2	BOP1	SRSF5	0	0.169341	86	0.0577957	CONTROL264TUE
HepG2	BOP1	SRSF7	0	0.169341	86	0.0577957	CONTROL264TUE
HepG2	BOP1	SRSF9	0	0.169341	86	0.0577957	CONTROL264TUE
HepG2	BOP1	SSB	0	0.169341	86	0.0577957	CONTROL264TUE
HepG2	BOP1	SSRP1	0	0.169341	86	0.0577957	CONTROL264TUE
HepG2	BOP1	STAU1	0	0.169341	86	0.0577957	CONTROL264TUE
HepG2	BOP1	STIP1	0	0.169341	86	0.0577957	CONTROL264TUE
HepG2	BOP1	SUCLG1	0	0.169341	86	0.0577957	CONTROL264TUE
HepG2	BOP1	SUGP2	0	0.169341	86	0.0577957	CONTROL264TUE
HepG2	BOP1	TAF15	0	0.169341	86	0.0577957	CONTROL264TUE
HepG2	BOP1	TARDBP	0	0.169341	86	0.0577957	CONTROL264TUE
HepG2	BOP1	TBRG4	0	0.169341	86	0.0577957	CONTROL264TUE
HepG2	BOP1	TIA1	0	0.169341	86	0.0577957	CONTROL264TUE
HepG2	BOP1	TIAL1	0	0.169341	86	0.0577957	CONTROL264TUE
HepG2	BOP1	TRA2A	0	0.169341	86	0.0577957	CONTROL264TUE
HepG2	BOP1	TRIM56	0	0.169341	86	0.0577957	CONTROL264TUE
HepG2	BOP1	TUFM	0	0.169341	86	0.0577957	CONTROL264TUE
HepG2	BOP1	U2AF1	0	0.169341	86	0.0577957	CONTROL264TUE
HepG2	BOP1	U2AF2	0	0.169341	86	0.0577957	CONTROL264TUE
HepG2	BOP1	UBE2L3	0	0.169341	86	0.0577957	CONTROL264TUE
HepG2	BOP1	UPF1	0	0.169341	86	0.0577957	CONTROL264TUE
HepG2	BOP1	UTP18	0	0.169341	86	0.0577957	CONTROL264TUE
HepG2	BOP1	UTP3	0	0.169341	86	0.0577957	CONTROL264TUE
HepG2	BOP1	XPO5	0	0.169341	86	0.0577957	CONTROL264TUE
HepG2	BOP1	XRCC5	0	0.169341	86	0.0577957	CONTROL264TUE
HepG2	BOP1	XRCC6	0	0.169341	86	0.0577957	CONTROL264TUE
HepG2	BOP1	ZNF622	0	0.169341	86	0.0577957	CONTROL264TUE
HepG2	BOP1	ZRANB2	0	0.169341	86	0.0577957	CONTROL264TUE
HepG2	CALR	ABCF1	0	-0.0466387	287	0.132686	CONTROL364GRM
HepG2	CALR	ACO1	0	-0.0466387	287	0.132686	CONTROL364GRM
HepG2	CALR	ADAR	-9.26795	-0.0466387	287	0.132686	CONTROL364GRM
HepG2	CALR	AKAP1	0	-0.0466387	287	0.132686	CONTROL364GRM
HepG2	CALR	AKAP8	1.88776	-0.0466387	287	0.132686	CONTROL364GRM
HepG2	CALR	AKAP8L	0	-0.0466387	287	0.132686	CONTROL364GRM
HepG2	CALR	ASCC1	0.613949	-0.0466387	287	0.132686	CONTROL364GRM
HepG2	CALR	ATP5C1	0	-0.0466387	287	0.132686	CONTROL364GRM
HepG2	CALR	AUH	1.38061	-0.0466387	287	0.132686	CONTROL364GRM
HepG2	CALR	BOP1	0	-0.0466387	287	0.132686	CONTROL364GRM
HepG2	CALR	CIRBP	0	-0.0466387	287	0.132686	CONTROL364GRM
HepG2	CALR	CKAP4	0	-0.0466387	287	0.132686	CONTROL364GRM
HepG2	CALR	CNOT7	0	-0.0466387	287	0.132686	CONTROL364GRM
HepG2	CALR	DAZAP1	0	-0.0466387	287	0.132686	CONTROL364GRM
HepG2	CALR	DDX19B	0	-0.0466387	287	0.132686	CONTROL364GRM
HepG2	CALR	DDX21	0	-0.0466387	287	0.132686	CONTROL364GRM
HepG2	CALR	DDX24	0	-0.0466387	287	0.132686	CONTROL364GRM
HepG2	CALR	DDX3X	0	-0.0466387	287	0.132686	CONTROL364GRM
HepG2	CALR	DDX47	-2.43578	-0.0466387	287	0.132686	CONTROL364GRM
HepG2	CALR	DDX5	-2.35034	-0.0466387	287	0.132686	CONTROL364GRM
HepG2	CALR	DDX6	-1.18029	-0.0466387	287	0.132686	CONTROL364GRM
HepG2	CALR	DKC1	0	-0.0466387	287	0.132686	CONTROL364GRM
HepG2	CALR	EIF2S1	-1.60455	-0.0466387	287	0.132686	CONTROL364GRM
HepG2	CALR	EIF4A3	0	-0.0466387	287	0.132686	CONTROL364GRM
HepG2	CALR	EIF4B	1.96581	-0.0466387	287	0.132686	CONTROL364GRM
HepG2	CALR	EIF4G1	0	-0.0466387	287	0.132686	CONTROL364GRM
HepG2	CALR	ETF1	2.42944	-0.0466387	287	0.132686	CONTROL364GRM
HepG2	CALR	EWSR1	0	-0.0466387	287	0.132686	CONTROL364GRM
HepG2	CALR	FASTKD1	0	-0.0466387	287	0.132686	CONTROL364GRM
HepG2	CALR	FASTKD2	0	-0.0466387	287	0.132686	CONTROL364GRM
HepG2	CALR	FIP1L1	0	-0.0466387	287	0.132686	CONTROL364GRM
HepG2	CALR	FUBP3	-3.90705	-0.0466387	287	0.132686	CONTROL364GRM
HepG2	CALR	FUS	0	-0.0466387	287	0.132686	CONTROL364GRM
HepG2	CALR	FXR1	0	-0.0466387	287	0.132686	CONTROL364GRM
HepG2	CALR	G3BP1	0	-0.0466387	287	0.132686	CONTROL364GRM
HepG2	CALR	G3BP2	0	-0.0466387	287	0.132686	CONTROL364GRM
HepG2	CALR	GPKOW	2.01256	-0.0466387	287	0.132686	CONTROL364GRM
HepG2	CALR	GTF2F1	0	-0.0466387	287	0.132686	CONTROL364GRM
HepG2	CALR	HDGF	0	-0.0466387	287	0.132686	CONTROL364GRM
HepG2	CALR	HLTF	0	-0.0466387	287	0.132686	CONTROL364GRM
HepG2	CALR	HNRNPA2B1	0	-0.0466387	287	0.132686	CONTROL364GRM
HepG2	CALR	HNRNPC	0	-0.0466387	287	0.132686	CONTROL364GRM
HepG2	CALR	HNRNPF	0	-0.0466387	287	0.132686	CONTROL364GRM
HepG2	CALR	HNRNPK	1.33935	-0.0466387	287	0.132686	CONTROL364GRM
HepG2	CALR	HNRNPL	0	-0.0466387	287	0.132686	CONTROL364GRM
HepG2	CALR	HSPD1	2.13045	-0.0466387	287	0.132686	CONTROL364GRM
HepG2	CALR	IGF2BP1	0	-0.0466387	287	0.132686	CONTROL364GRM
HepG2	CALR	IGF2BP2	0	-0.0466387	287	0.132686	CONTROL364GRM
HepG2	CALR	IGF2BP3	0	-0.0466387	287	0.132686	CONTROL364GRM
HepG2	CALR	ILF2	2.44388	-0.0466387	287	0.132686	CONTROL364GRM
HepG2	CALR	ILF3	0	-0.0466387	287	0.132686	CONTROL364GRM
HepG2	CALR	KHSRP	0	-0.0466387	287	0.132686	CONTROL364GRM
HepG2	CALR	KIF1C	0	-0.0466387	287	0.132686	CONTROL364GRM
HepG2	CALR	KRR1	0	-0.0466387	287	0.132686	CONTROL364GRM
HepG2	CALR	LARP4	0	-0.0466387	287	0.132686	CONTROL364GRM
HepG2	CALR	MAGOH	0.827276	-0.0466387	287	0.132686	CONTROL364GRM
HepG2	CALR	MATR3	0.408484	-0.0466387	287	0.132686	CONTROL364GRM
HepG2	CALR	MSI2	0	-0.0466387	287	0.132686	CONTROL364GRM
HepG2	CALR	NAA15	0	-0.0466387	287	0.132686	CONTROL364GRM
HepG2	CALR	NCBP2	0	-0.0466387	287	0.132686	CONTROL364GRM
HepG2	CALR	NELFE	0	-0.0466387	287	0.132686	CONTROL364GRM
HepG2	CALR	NKRF	0	-0.0466387	287	0.132686	CONTROL364GRM
HepG2	CALR	NOL12	0	-0.0466387	287	0.132686	CONTROL364GRM
HepG2	CALR	NSUN2	0	-0.0466387	287	0.132686	CONTROL364GRM
HepG2	CALR	NUP35	-1.89835	-0.0466387	287	0.132686	CONTROL364GRM
HepG2	CALR	PABPC1	1.90071	-0.0466387	287	0.132686	CONTROL364GRM
HepG2	CALR	PABPC4	0	-0.0466387	287	0.132686	CONTROL364GRM
HepG2	CALR	PCBP1	0.309097	-0.0466387	287	0.132686	CONTROL364GRM
HepG2	CALR	PCBP2	0	-0.0466387	287	0.132686	CONTROL364GRM
HepG2	CALR	PES1	0	-0.0466387	287	0.132686	CONTROL364GRM
HepG2	CALR	PNPT1	0	-0.0466387	287	0.132686	CONTROL364GRM
HepG2	CALR	PPIG	0	-0.0466387	287	0.132686	CONTROL364GRM
HepG2	CALR	PRPF6	0	-0.0466387	287	0.132686	CONTROL364GRM
HepG2	CALR	PTBP1	0	-0.0466387	287	0.132686	CONTROL364GRM
HepG2	CALR	PUF60	0	-0.0466387	287	0.132686	CONTROL364GRM
HepG2	CALR	PUM2	0	-0.0466387	287	0.132686	CONTROL364GRM
HepG2	CALR	PUS1	0	-0.0466387	287	0.132686	CONTROL364GRM
HepG2	CALR	QKI	2.7199	-0.0466387	287	0.132686	CONTROL364GRM
HepG2	CALR	RAVER1	0	-0.0466387	287	0.132686	CONTROL364GRM
HepG2	CALR	RBM15	-2.12706	-0.0466387	287	0.132686	CONTROL364GRM
HepG2	CALR	RBM22	0.82868	-0.0466387	287	0.132686	CONTROL364GRM
HepG2	CALR	RBM25	0	-0.0466387	287	0.132686	CONTROL364GRM
HepG2	CALR	RBM34	0	-0.0466387	287	0.132686	CONTROL364GRM
HepG2	CALR	RBM47	0	-0.0466387	287	0.132686	CONTROL364GRM
HepG2	CALR	RECQL	0	-0.0466387	287	0.132686	CONTROL364GRM
HepG2	CALR	RPS3A	0	-0.0466387	287	0.132686	CONTROL364GRM
HepG2	CALR	SART3	0	-0.0466387	287	0.132686	CONTROL364GRM
HepG2	CALR	SF3A3	1.19758	-0.0466387	287	0.132686	CONTROL364GRM
HepG2	CALR	SF3B1	1.64802	-0.0466387	287	0.132686	CONTROL364GRM
HepG2	CALR	SF3B4	0	-0.0466387	287	0.132686	CONTROL364GRM
HepG2	CALR	SLBP	0	-0.0466387	287	0.132686	CONTROL364GRM
HepG2	CALR	SLTM	0.975514	-0.0466387	287	0.132686	CONTROL364GRM
HepG2	CALR	SMNDC1	0	-0.0466387	287	0.132686	CONTROL364GRM
HepG2	CALR	SND1	0	-0.0466387	287	0.132686	CONTROL364GRM
HepG2	CALR	SRFBP1	1.76846	-0.0466387	287	0.132686	CONTROL364GRM
HepG2	CALR	SRSF1	0	-0.0466387	287	0.132686	CONTROL364GRM
HepG2	CALR	SRSF5	0	-0.0466387	287	0.132686	CONTROL364GRM
HepG2	CALR	SRSF7	0	-0.0466387	287	0.132686	CONTROL364GRM
HepG2	CALR	SRSF9	0	-0.0466387	287	0.132686	CONTROL364GRM
HepG2	CALR	SSB	0	-0.0466387	287	0.132686	CONTROL364GRM
HepG2	CALR	SSRP1	0	-0.0466387	287	0.132686	CONTROL364GRM
HepG2	CALR	STAU1	0	-0.0466387	287	0.132686	CONTROL364GRM
HepG2	CALR	STIP1	0	-0.0466387	287	0.132686	CONTROL364GRM
HepG2	CALR	SUCLG1	0	-0.0466387	287	0.132686	CONTROL364GRM
HepG2	CALR	SUGP2	0	-0.0466387	287	0.132686	CONTROL364GRM
HepG2	CALR	TAF15	0.896869	-0.0466387	287	0.132686	CONTROL364GRM
HepG2	CALR	TARDBP	-5.06372	-0.0466387	287	0.132686	CONTROL364GRM
HepG2	CALR	TBRG4	0	-0.0466387	287	0.132686	CONTROL364GRM
HepG2	CALR	TIA1	1.71722	-0.0466387	287	0.132686	CONTROL364GRM
HepG2	CALR	TIAL1	0	-0.0466387	287	0.132686	CONTROL364GRM
HepG2	CALR	TRA2A	0	-0.0466387	287	0.132686	CONTROL364GRM
HepG2	CALR	TRIM56	0	-0.0466387	287	0.132686	CONTROL364GRM
HepG2	CALR	TUFM	0	-0.0466387	287	0.132686	CONTROL364GRM
HepG2	CALR	U2AF1	0	-0.0466387	287	0.132686	CONTROL364GRM
HepG2	CALR	U2AF2	1.46133	-0.0466387	287	0.132686	CONTROL364GRM
HepG2	CALR	UBE2L3	0	-0.0466387	287	0.132686	CONTROL364GRM
HepG2	CALR	UPF1	0	-0.0466387	287	0.132686	CONTROL364GRM
HepG2	CALR	UTP18	0	-0.0466387	287	0.132686	CONTROL364GRM
HepG2	CALR	UTP3	0	-0.0466387	287	0.132686	CONTROL364GRM
HepG2	CALR	XPO5	0	-0.0466387	287	0.132686	CONTROL364GRM
HepG2	CALR	XRCC5	0	-0.0466387	287	0.132686	CONTROL364GRM
HepG2	CALR	XRCC6	0	-0.0466387	287	0.132686	CONTROL364GRM
HepG2	CALR	ZNF622	0	-0.0466387	287	0.132686	CONTROL364GRM
HepG2	CALR	ZRANB2	0	-0.0466387	287	0.132686	CONTROL364GRM
HepG2	CIRBP	ABCF1	0	0.00869236	51	0.0202864	CONTROL237YZT
HepG2	CIRBP	ACO1	0	0.00869236	51	0.0202864	CONTROL237YZT
HepG2	CIRBP	ADAR	0	0.00869236	51	0.0202864	CONTROL237YZT
HepG2	CIRBP	AKAP1	0	0.00869236	51	0.0202864	CONTROL237YZT
HepG2	CIRBP	AKAP8	0	0.00869236	51	0.0202864	CONTROL237YZT
HepG2	CIRBP	AKAP8L	0	0.00869236	51	0.0202864	CONTROL237YZT
HepG2	CIRBP	ASCC1	0	0.00869236	51	0.0202864	CONTROL237YZT
HepG2	CIRBP	ATP5C1	0	0.00869236	51	0.0202864	CONTROL237YZT
HepG2	CIRBP	AUH	0	0.00869236	51	0.0202864	CONTROL237YZT
HepG2	CIRBP	BOP1	0	0.00869236	51	0.0202864	CONTROL237YZT
HepG2	CIRBP	CALR	0	0.00869236	51	0.0202864	CONTROL237YZT
HepG2	CIRBP	CKAP4	0	0.00869236	51	0.0202864	CONTROL237YZT
HepG2	CIRBP	CNOT7	0	0.00869236	51	0.0202864	CONTROL237YZT
HepG2	CIRBP	DAZAP1	0	0.00869236	51	0.0202864	CONTROL237YZT
HepG2	CIRBP	DDX19B	0	0.00869236	51	0.0202864	CONTROL237YZT
HepG2	CIRBP	DDX21	0	0.00869236	51	0.0202864	CONTROL237YZT
HepG2	CIRBP	DDX24	0	0.00869236	51	0.0202864	CONTROL237YZT
HepG2	CIRBP	DDX3X	0	0.00869236	51	0.0202864	CONTROL237YZT
HepG2	CIRBP	DDX47	0	0.00869236	51	0.0202864	CONTROL237YZT
HepG2	CIRBP	DDX5	0	0.00869236	51	0.0202864	CONTROL237YZT
HepG2	CIRBP	DDX6	0	0.00869236	51	0.0202864	CONTROL237YZT
HepG2	CIRBP	DKC1	0	0.00869236	51	0.0202864	CONTROL237YZT
HepG2	CIRBP	EIF2S1	0	0.00869236	51	0.0202864	CONTROL237YZT
HepG2	CIRBP	EIF4A3	0	0.00869236	51	0.0202864	CONTROL237YZT
HepG2	CIRBP	EIF4B	0	0.00869236	51	0.0202864	CONTROL237YZT
HepG2	CIRBP	EIF4G1	0	0.00869236	51	0.0202864	CONTROL237YZT
HepG2	CIRBP	ETF1	0	0.00869236	51	0.0202864	CONTROL237YZT
HepG2	CIRBP	EWSR1	0	0.00869236	51	0.0202864	CONTROL237YZT
HepG2	CIRBP	FASTKD1	0	0.00869236	51	0.0202864	CONTROL237YZT
HepG2	CIRBP	FASTKD2	0	0.00869236	51	0.0202864	CONTROL237YZT
HepG2	CIRBP	FIP1L1	0	0.00869236	51	0.0202864	CONTROL237YZT
HepG2	CIRBP	FUBP3	0	0.00869236	51	0.0202864	CONTROL237YZT
HepG2	CIRBP	FUS	0	0.00869236	51	0.0202864	CONTROL237YZT
HepG2	CIRBP	FXR1	0	0.00869236	51	0.0202864	CONTROL237YZT
HepG2	CIRBP	G3BP1	0	0.00869236	51	0.0202864	CONTROL237YZT
HepG2	CIRBP	G3BP2	0	0.00869236	51	0.0202864	CONTROL237YZT
HepG2	CIRBP	GPKOW	0	0.00869236	51	0.0202864	CONTROL237YZT
HepG2	CIRBP	GTF2F1	0	0.00869236	51	0.0202864	CONTROL237YZT
HepG2	CIRBP	HDGF	0	0.00869236	51	0.0202864	CONTROL237YZT
HepG2	CIRBP	HLTF	0	0.00869236	51	0.0202864	CONTROL237YZT
HepG2	CIRBP	HNRNPA2B1	0	0.00869236	51	0.0202864	CONTROL237YZT
HepG2	CIRBP	HNRNPC	0	0.00869236	51	0.0202864	CONTROL237YZT
HepG2	CIRBP	HNRNPF	0	0.00869236	51	0.0202864	CONTROL237YZT
HepG2	CIRBP	HNRNPK	0	0.00869236	51	0.0202864	CONTROL237YZT
HepG2	CIRBP	HNRNPL	0	0.00869236	51	0.0202864	CONTROL237YZT
HepG2	CIRBP	HSPD1	0	0.00869236	51	0.0202864	CONTROL237YZT
HepG2	CIRBP	IGF2BP1	0	0.00869236	51	0.0202864	CONTROL237YZT
HepG2	CIRBP	IGF2BP2	0	0.00869236	51	0.0202864	CONTROL237YZT
HepG2	CIRBP	IGF2BP3	0	0.00869236	51	0.0202864	CONTROL237YZT
HepG2	CIRBP	ILF2	0	0.00869236	51	0.0202864	CONTROL237YZT
HepG2	CIRBP	ILF3	0	0.00869236	51	0.0202864	CONTROL237YZT
HepG2	CIRBP	KHSRP	0	0.00869236	51	0.0202864	CONTROL237YZT
HepG2	CIRBP	KIF1C	0	0.00869236	51	0.0202864	CONTROL237YZT
HepG2	CIRBP	KRR1	0	0.00869236	51	0.0202864	CONTROL237YZT
HepG2	CIRBP	LARP4	0	0.00869236	51	0.0202864	CONTROL237YZT
HepG2	CIRBP	MAGOH	0	0.00869236	51	0.0202864	CONTROL237YZT
HepG2	CIRBP	MATR3	0	0.00869236	51	0.0202864	CONTROL237YZT
HepG2	CIRBP	MSI2	0	0.00869236	51	0.0202864	CONTROL237YZT
HepG2	CIRBP	NAA15	0	0.00869236	51	0.0202864	CONTROL237YZT
HepG2	CIRBP	NCBP2	0	0.00869236	51	0.0202864	CONTROL237YZT
HepG2	CIRBP	NELFE	0	0.00869236	51	0.0202864	CONTROL237YZT
HepG2	CIRBP	NKRF	0	0.00869236	51	0.0202864	CONTROL237YZT
HepG2	CIRBP	NOL12	0	0.00869236	51	0.0202864	CONTROL237YZT
HepG2	CIRBP	NSUN2	0	0.00869236	51	0.0202864	CONTROL237YZT
HepG2	CIRBP	NUP35	0	0.00869236	51	0.0202864	CONTROL237YZT
HepG2	CIRBP	PABPC1	0	0.00869236	51	0.0202864	CONTROL237YZT
HepG2	CIRBP	PABPC4	0	0.00869236	51	0.0202864	CONTROL237YZT
HepG2	CIRBP	PCBP1	0	0.00869236	51	0.0202864	CONTROL237YZT
HepG2	CIRBP	PCBP2	0	0.00869236	51	0.0202864	CONTROL237YZT
HepG2	CIRBP	PES1	0	0.00869236	51	0.0202864	CONTROL237YZT
HepG2	CIRBP	PNPT1	0	0.00869236	51	0.0202864	CONTROL237YZT
HepG2	CIRBP	PPIG	0	0.00869236	51	0.0202864	CONTROL237YZT
HepG2	CIRBP	PRPF6	0	0.00869236	51	0.0202864	CONTROL237YZT
HepG2	CIRBP	PTBP1	0	0.00869236	51	0.0202864	CONTROL237YZT
HepG2	CIRBP	PUF60	0	0.00869236	51	0.0202864	CONTROL237YZT
HepG2	CIRBP	PUM2	0	0.00869236	51	0.0202864	CONTROL237YZT
HepG2	CIRBP	PUS1	0	0.00869236	51	0.0202864	CONTROL237YZT
HepG2	CIRBP	QKI	0	0.00869236	51	0.0202864	CONTROL237YZT
HepG2	CIRBP	RAVER1	0	0.00869236	51	0.0202864	CONTROL237YZT
HepG2	CIRBP	RBM15	0	0.00869236	51	0.0202864	CONTROL237YZT
HepG2	CIRBP	RBM22	0	0.00869236	51	0.0202864	CONTROL237YZT
HepG2	CIRBP	RBM25	0	0.00869236	51	0.0202864	CONTROL237YZT
HepG2	CIRBP	RBM34	0	0.00869236	51	0.0202864	CONTROL237YZT
HepG2	CIRBP	RBM47	0	0.00869236	51	0.0202864	CONTROL237YZT
HepG2	CIRBP	RECQL	0	0.00869236	51	0.0202864	CONTROL237YZT
HepG2	CIRBP	RPS3A	0	0.00869236	51	0.0202864	CONTROL237YZT
HepG2	CIRBP	SART3	0	0.00869236	51	0.0202864	CONTROL237YZT
HepG2	CIRBP	SF3A3	0	0.00869236	51	0.0202864	CONTROL237YZT
HepG2	CIRBP	SF3B1	0	0.00869236	51	0.0202864	CONTROL237YZT
HepG2	CIRBP	SF3B4	0	0.00869236	51	0.0202864	CONTROL237YZT
HepG2	CIRBP	SLBP	0	0.00869236	51	0.0202864	CONTROL237YZT
HepG2	CIRBP	SLTM	0	0.00869236	51	0.0202864	CONTROL237YZT
HepG2	CIRBP	SMNDC1	0	0.00869236	51	0.0202864	CONTROL237YZT
HepG2	CIRBP	SND1	0	0.00869236	51	0.0202864	CONTROL237YZT
HepG2	CIRBP	SRFBP1	0	0.00869236	51	0.0202864	CONTROL237YZT
HepG2	CIRBP	SRSF1	0	0.00869236	51	0.0202864	CONTROL237YZT
HepG2	CIRBP	SRSF5	0	0.00869236	51	0.0202864	CONTROL237YZT
HepG2	CIRBP	SRSF7	0	0.00869236	51	0.0202864	CONTROL237YZT
HepG2	CIRBP	SRSF9	0	0.00869236	51	0.0202864	CONTROL237YZT
HepG2	CIRBP	SSB	0	0.00869236	51	0.0202864	CONTROL237YZT
HepG2	CIRBP	SSRP1	0	0.00869236	51	0.0202864	CONTROL237YZT
HepG2	CIRBP	STAU1	0	0.00869236	51	0.0202864	CONTROL237YZT
HepG2	CIRBP	STIP1	0	0.00869236	51	0.0202864	CONTROL237YZT
HepG2	CIRBP	SUCLG1	0	0.00869236	51	0.0202864	CONTROL237YZT
HepG2	CIRBP	SUGP2	0	0.00869236	51	0.0202864	CONTROL237YZT
HepG2	CIRBP	TAF15	0	0.00869236	51	0.0202864	CONTROL237YZT
HepG2	CIRBP	TARDBP	0	0.00869236	51	0.0202864	CONTROL237YZT
HepG2	CIRBP	TBRG4	0	0.00869236	51	0.0202864	CONTROL237YZT
HepG2	CIRBP	TIA1	0	0.00869236	51	0.0202864	CONTROL237YZT
HepG2	CIRBP	TIAL1	0	0.00869236	51	0.0202864	CONTROL237YZT
HepG2	CIRBP	TRA2A	0	0.00869236	51	0.0202864	CONTROL237YZT
HepG2	CIRBP	TRIM56	0	0.00869236	51	0.0202864	CONTROL237YZT
HepG2	CIRBP	TUFM	0	0.00869236	51	0.0202864	CONTROL237YZT
HepG2	CIRBP	U2AF1	0	0.00869236	51	0.0202864	CONTROL237YZT
HepG2	CIRBP	U2AF2	0	0.00869236	51	0.0202864	CONTROL237YZT
HepG2	CIRBP	UBE2L3	0	0.00869236	51	0.0202864	CONTROL237YZT
HepG2	CIRBP	UPF1	0	0.00869236	51	0.0202864	CONTROL237YZT
HepG2	CIRBP	UTP18	0	0.00869236	51	0.0202864	CONTROL237YZT
HepG2	CIRBP	UTP3	0	0.00869236	51	0.0202864	CONTROL237YZT
HepG2	CIRBP	XPO5	0	0.00869236	51	0.0202864	CONTROL237YZT
HepG2	CIRBP	XRCC5	0	0.00869236	51	0.0202864	CONTROL237YZT
HepG2	CIRBP	XRCC6	0	0.00869236	51	0.0202864	CONTROL237YZT
HepG2	CIRBP	ZNF622	0	0.00869236	51	0.0202864	CONTROL237YZT
HepG2	CIRBP	ZRANB2	0	0.00869236	51	0.0202864	CONTROL237YZT
HepG2	CKAP4	ABCF1	0	0.0922587	209	0.0588235	CONTROL538QOG
HepG2	CKAP4	ACO1	0	0.0922587	209	0.0588235	CONTROL538QOG
HepG2	CKAP4	ADAR	-1.4342	0.0922587	209	0.0588235	CONTROL538QOG
HepG2	CKAP4	AKAP1	0	0.0922587	209	0.0588235	CONTROL538QOG
HepG2	CKAP4	AKAP8	0	0.0922587	209	0.0588235	CONTROL538QOG
HepG2	CKAP4	AKAP8L	0	0.0922587	209	0.0588235	CONTROL538QOG
HepG2	CKAP4	ASCC1	-0.319076	0.0922587	209	0.0588235	CONTROL538QOG
HepG2	CKAP4	ATP5C1	0	0.0922587	209	0.0588235	CONTROL538QOG
HepG2	CKAP4	AUH	-0.580815	0.0922587	209	0.0588235	CONTROL538QOG
HepG2	CKAP4	BOP1	0	0.0922587	209	0.0588235	CONTROL538QOG
HepG2	CKAP4	CALR	0	0.0922587	209	0.0588235	CONTROL538QOG
HepG2	CKAP4	CIRBP	0	0.0922587	209	0.0588235	CONTROL538QOG
HepG2	CKAP4	CNOT7	0	0.0922587	209	0.0588235	CONTROL538QOG
HepG2	CKAP4	DAZAP1	0	0.0922587	209	0.0588235	CONTROL538QOG
HepG2	CKAP4	DDX19B	0	0.0922587	209	0.0588235	CONTROL538QOG
HepG2	CKAP4	DDX21	0	0.0922587	209	0.0588235	CONTROL538QOG
HepG2	CKAP4	DDX24	0	0.0922587	209	0.0588235	CONTROL538QOG
HepG2	CKAP4	DDX3X	0	0.0922587	209	0.0588235	CONTROL538QOG
HepG2	CKAP4	DDX47	-0.26325	0.0922587	209	0.0588235	CONTROL538QOG
HepG2	CKAP4	DDX5	-1.15031	0.0922587	209	0.0588235	CONTROL538QOG
HepG2	CKAP4	DDX6	-1.53271	0.0922587	209	0.0588235	CONTROL538QOG
HepG2	CKAP4	DKC1	0	0.0922587	209	0.0588235	CONTROL538QOG
HepG2	CKAP4	EIF2S1	-1.77267	0.0922587	209	0.0588235	CONTROL538QOG
HepG2	CKAP4	EIF4A3	0	0.0922587	209	0.0588235	CONTROL538QOG
HepG2	CKAP4	EIF4B	-0.151551	0.0922587	209	0.0588235	CONTROL538QOG
HepG2	CKAP4	EIF4G1	0	0.0922587	209	0.0588235	CONTROL538QOG
HepG2	CKAP4	ETF1	-0.288703	0.0922587	209	0.0588235	CONTROL538QOG
HepG2	CKAP4	EWSR1	0	0.0922587	209	0.0588235	CONTROL538QOG
HepG2	CKAP4	FASTKD1	0	0.0922587	209	0.0588235	CONTROL538QOG
HepG2	CKAP4	FASTKD2	0	0.0922587	209	0.0588235	CONTROL538QOG
HepG2	CKAP4	FIP1L1	0	0.0922587	209	0.0588235	CONTROL538QOG
HepG2	CKAP4	FUBP3	-1.30382	0.0922587	209	0.0588235	CONTROL538QOG
HepG2	CKAP4	FUS	0	0.0922587	209	0.0588235	CONTROL538QOG
HepG2	CKAP4	FXR1	0	0.0922587	209	0.0588235	CONTROL538QOG
HepG2	CKAP4	G3BP1	0	0.0922587	209	0.0588235	CONTROL538QOG
HepG2	CKAP4	G3BP2	0	0.0922587	209	0.0588235	CONTROL538QOG
HepG2	CKAP4	GPKOW	0	0.0922587	209	0.0588235	CONTROL538QOG
HepG2	CKAP4	GTF2F1	0	0.0922587	209	0.0588235	CONTROL538QOG
HepG2	CKAP4	HDGF	0	0.0922587	209	0.0588235	CONTROL538QOG
HepG2	CKAP4	HLTF	0	0.0922587	209	0.0588235	CONTROL538QOG
HepG2	CKAP4	HNRNPA2B1	0	0.0922587	209	0.0588235	CONTROL538QOG
HepG2	CKAP4	HNRNPC	0	0.0922587	209	0.0588235	CONTROL538QOG
HepG2	CKAP4	HNRNPF	0	0.0922587	209	0.0588235	CONTROL538QOG
HepG2	CKAP4	HNRNPK	0	0.0922587	209	0.0588235	CONTROL538QOG
HepG2	CKAP4	HNRNPL	0	0.0922587	209	0.0588235	CONTROL538QOG
HepG2	CKAP4	HSPD1	-0.120285	0.0922587	209	0.0588235	CONTROL538QOG
HepG2	CKAP4	IGF2BP1	0	0.0922587	209	0.0588235	CONTROL538QOG
HepG2	CKAP4	IGF2BP2	0	0.0922587	209	0.0588235	CONTROL538QOG
HepG2	CKAP4	IGF2BP3	0	0.0922587	209	0.0588235	CONTROL538QOG
HepG2	CKAP4	ILF2	-1.13809	0.0922587	209	0.0588235	CONTROL538QOG
HepG2	CKAP4	ILF3	0	0.0922587	209	0.0588235	CONTROL538QOG
HepG2	CKAP4	KHSRP	0	0.0922587	209	0.0588235	CONTROL538QOG
HepG2	CKAP4	KIF1C	0	0.0922587	209	0.0588235	CONTROL538QOG
HepG2	CKAP4	KRR1	0	0.0922587	209	0.0588235	CONTROL538QOG
HepG2	CKAP4	LARP4	0	0.0922587	209	0.0588235	CONTROL538QOG
HepG2	CKAP4	MAGOH	0	0.0922587	209	0.0588235	CONTROL538QOG
HepG2	CKAP4	MATR3	0	0.0922587	209	0.0588235	CONTROL538QOG
HepG2	CKAP4	MSI2	0	0.0922587	209	0.0588235	CONTROL538QOG
HepG2	CKAP4	NAA15	0	0.0922587	209	0.0588235	CONTROL538QOG
HepG2	CKAP4	NCBP2	0	0.0922587	209	0.0588235	CONTROL538QOG
HepG2	CKAP4	NELFE	0	0.0922587	209	0.0588235	CONTROL538QOG
HepG2	CKAP4	NKRF	0	0.0922587	209	0.0588235	CONTROL538QOG
HepG2	CKAP4	NOL12	0	0.0922587	209	0.0588235	CONTROL538QOG
HepG2	CKAP4	NSUN2	0	0.0922587	209	0.0588235	CONTROL538QOG
HepG2	CKAP4	NUP35	-0.388947	0.0922587	209	0.0588235	CONTROL538QOG
HepG2	CKAP4	PABPC1	0	0.0922587	209	0.0588235	CONTROL538QOG
HepG2	CKAP4	PABPC4	0	0.0922587	209	0.0588235	CONTROL538QOG
HepG2	CKAP4	PCBP1	0	0.0922587	209	0.0588235	CONTROL538QOG
HepG2	CKAP4	PCBP2	0	0.0922587	209	0.0588235	CONTROL538QOG
HepG2	CKAP4	PES1	0	0.0922587	209	0.0588235	CONTROL538QOG
HepG2	CKAP4	PNPT1	0	0.0922587	209	0.0588235	CONTROL538QOG
HepG2	CKAP4	PPIG	0	0.0922587	209	0.0588235	CONTROL538QOG
HepG2	CKAP4	PRPF6	0	0.0922587	209	0.0588235	CONTROL538QOG
HepG2	CKAP4	PTBP1	0	0.0922587	209	0.0588235	CONTROL538QOG
HepG2	CKAP4	PUF60	0	0.0922587	209	0.0588235	CONTROL538QOG
HepG2	CKAP4	PUM2	0	0.0922587	209	0.0588235	CONTROL538QOG
HepG2	CKAP4	PUS1	0	0.0922587	209	0.0588235	CONTROL538QOG
HepG2	CKAP4	QKI	-0.588122	0.0922587	209	0.0588235	CONTROL538QOG
HepG2	CKAP4	RAVER1	0	0.0922587	209	0.0588235	CONTROL538QOG
HepG2	CKAP4	RBM15	-0.680962	0.0922587	209	0.0588235	CONTROL538QOG
HepG2	CKAP4	RBM22	0	0.0922587	209	0.0588235	CONTROL538QOG
HepG2	CKAP4	RBM25	0	0.0922587	209	0.0588235	CONTROL538QOG
HepG2	CKAP4	RBM34	0	0.0922587	209	0.0588235	CONTROL538QOG
HepG2	CKAP4	RBM47	0	0.0922587	209	0.0588235	CONTROL538QOG
HepG2	CKAP4	RECQL	0	0.0922587	209	0.0588235	CONTROL538QOG
HepG2	CKAP4	RPS3A	0	0.0922587	209	0.0588235	CONTROL538QOG
HepG2	CKAP4	SART3	0	0.0922587	209	0.0588235	CONTROL538QOG
HepG2	CKAP4	SF3A3	0	0.0922587	209	0.0588235	CONTROL538QOG
HepG2	CKAP4	SF3B1	0	0.0922587	209	0.0588235	CONTROL538QOG
HepG2	CKAP4	SF3B4	0.0685817	0.0922587	209	0.0588235	CONTROL538QOG
HepG2	CKAP4	SLBP	0	0.0922587	209	0.0588235	CONTROL538QOG
HepG2	CKAP4	SLTM	0	0.0922587	209	0.0588235	CONTROL538QOG
HepG2	CKAP4	SMNDC1	0	0.0922587	209	0.0588235	CONTROL538QOG
HepG2	CKAP4	SND1	0	0.0922587	209	0.0588235	CONTROL538QOG
HepG2	CKAP4	SRFBP1	-0.206238	0.0922587	209	0.0588235	CONTROL538QOG
HepG2	CKAP4	SRSF1	0	0.0922587	209	0.0588235	CONTROL538QOG
HepG2	CKAP4	SRSF5	0	0.0922587	209	0.0588235	CONTROL538QOG
HepG2	CKAP4	SRSF7	0	0.0922587	209	0.0588235	CONTROL538QOG
HepG2	CKAP4	SRSF9	0	0.0922587	209	0.0588235	CONTROL538QOG
HepG2	CKAP4	SSB	0	0.0922587	209	0.0588235	CONTROL538QOG
HepG2	CKAP4	SSRP1	0	0.0922587	209	0.0588235	CONTROL538QOG
HepG2	CKAP4	STAU1	0	0.0922587	209	0.0588235	CONTROL538QOG
HepG2	CKAP4	STIP1	0	0.0922587	209	0.0588235	CONTROL538QOG
HepG2	CKAP4	SUCLG1	0	0.0922587	209	0.0588235	CONTROL538QOG
HepG2	CKAP4	SUGP2	0	0.0922587	209	0.0588235	CONTROL538QOG
HepG2	CKAP4	TAF15	0.545787	0.0922587	209	0.0588235	CONTROL538QOG
HepG2	CKAP4	TARDBP	-0.219648	0.0922587	209	0.0588235	CONTROL538QOG
HepG2	CKAP4	TBRG4	0	0.0922587	209	0.0588235	CONTROL538QOG
HepG2	CKAP4	TIA1	0	0.0922587	209	0.0588235	CONTROL538QOG
HepG2	CKAP4	TIAL1	-1.7827	0.0922587	209	0.0588235	CONTROL538QOG
HepG2	CKAP4	TRA2A	0	0.0922587	209	0.0588235	CONTROL538QOG
HepG2	CKAP4	TRIM56	0	0.0922587	209	0.0588235	CONTROL538QOG
HepG2	CKAP4	TUFM	0	0.0922587	209	0.0588235	CONTROL538QOG
HepG2	CKAP4	U2AF1	0	0.0922587	209	0.0588235	CONTROL538QOG
HepG2	CKAP4	U2AF2	0	0.0922587	209	0.0588235	CONTROL538QOG
HepG2	CKAP4	UBE2L3	0	0.0922587	209	0.0588235	CONTROL538QOG
HepG2	CKAP4	UPF1	0	0.0922587	209	0.0588235	CONTROL538QOG
HepG2	CKAP4	UTP18	0	0.0922587	209	0.0588235	CONTROL538QOG
HepG2	CKAP4	UTP3	0	0.0922587	209	0.0588235	CONTROL538QOG
HepG2	CKAP4	XPO5	0	0.0922587	209	0.0588235	CONTROL538QOG
HepG2	CKAP4	XRCC5	0	0.0922587	209	0.0588235	CONTROL538QOG
HepG2	CKAP4	XRCC6	0	0.0922587	209	0.0588235	CONTROL538QOG
HepG2	CKAP4	ZNF622	0	0.0922587	209	0.0588235	CONTROL538QOG
HepG2	CKAP4	ZRANB2	0	0.0922587	209	0.0588235	CONTROL538QOG
HepG2	CNOT7	ABCF1	0	-0.103933	94	0.0313333	CONTROL279HMU
HepG2	CNOT7	ACO1	0	-0.103933	94	0.0313333	CONTROL279HMU
HepG2	CNOT7	ADAR	-4.96278	-0.103933	94	0.0313333	CONTROL279HMU
HepG2	CNOT7	AKAP1	0	-0.103933	94	0.0313333	CONTROL279HMU
HepG2	CNOT7	AKAP8	0	-0.103933	94	0.0313333	CONTROL279HMU
HepG2	CNOT7	AKAP8L	0	-0.103933	94	0.0313333	CONTROL279HMU
HepG2	CNOT7	ASCC1	0	-0.103933	94	0.0313333	CONTROL279HMU
HepG2	CNOT7	ATP5C1	0	-0.103933	94	0.0313333	CONTROL279HMU
HepG2	CNOT7	AUH	0	-0.103933	94	0.0313333	CONTROL279HMU
HepG2	CNOT7	BOP1	0	-0.103933	94	0.0313333	CONTROL279HMU
HepG2	CNOT7	CALR	0	-0.103933	94	0.0313333	CONTROL279HMU
HepG2	CNOT7	CIRBP	0	-0.103933	94	0.0313333	CONTROL279HMU
HepG2	CNOT7	CKAP4	0	-0.103933	94	0.0313333	CONTROL279HMU
HepG2	CNOT7	DAZAP1	0	-0.103933	94	0.0313333	CONTROL279HMU
HepG2	CNOT7	DDX19B	0	-0.103933	94	0.0313333	CONTROL279HMU
HepG2	CNOT7	DDX21	0	-0.103933	94	0.0313333	CONTROL279HMU
HepG2	CNOT7	DDX24	0	-0.103933	94	0.0313333	CONTROL279HMU
HepG2	CNOT7	DDX3X	0	-0.103933	94	0.0313333	CONTROL279HMU
HepG2	CNOT7	DDX47	0	-0.103933	94	0.0313333	CONTROL279HMU
HepG2	CNOT7	DDX5	-0.539758	-0.103933	94	0.0313333	CONTROL279HMU
HepG2	CNOT7	DDX6	0	-0.103933	94	0.0313333	CONTROL279HMU
HepG2	CNOT7	DKC1	0	-0.103933	94	0.0313333	CONTROL279HMU
HepG2	CNOT7	EIF2S1	0	-0.103933	94	0.0313333	CONTROL279HMU
HepG2	CNOT7	EIF4A3	0	-0.103933	94	0.0313333	CONTROL279HMU
HepG2	CNOT7	EIF4B	-1.34933	-0.103933	94	0.0313333	CONTROL279HMU
HepG2	CNOT7	EIF4G1	0	-0.103933	94	0.0313333	CONTROL279HMU
HepG2	CNOT7	ETF1	-0.890305	-0.103933	94	0.0313333	CONTROL279HMU
HepG2	CNOT7	EWSR1	0	-0.103933	94	0.0313333	CONTROL279HMU
HepG2	CNOT7	FASTKD1	0	-0.103933	94	0.0313333	CONTROL279HMU
HepG2	CNOT7	FASTKD2	0	-0.103933	94	0.0313333	CONTROL279HMU
HepG2	CNOT7	FIP1L1	0	-0.103933	94	0.0313333	CONTROL279HMU
HepG2	CNOT7	FUBP3	0	-0.103933	94	0.0313333	CONTROL279HMU
HepG2	CNOT7	FUS	0	-0.103933	94	0.0313333	CONTROL279HMU
HepG2	CNOT7	FXR1	0	-0.103933	94	0.0313333	CONTROL279HMU
HepG2	CNOT7	G3BP1	0	-0.103933	94	0.0313333	CONTROL279HMU
HepG2	CNOT7	G3BP2	0	-0.103933	94	0.0313333	CONTROL279HMU
HepG2	CNOT7	GPKOW	0	-0.103933	94	0.0313333	CONTROL279HMU
HepG2	CNOT7	GTF2F1	0	-0.103933	94	0.0313333	CONTROL279HMU
HepG2	CNOT7	HDGF	0	-0.103933	94	0.0313333	CONTROL279HMU
HepG2	CNOT7	HLTF	0	-0.103933	94	0.0313333	CONTROL279HMU
HepG2	CNOT7	HNRNPA2B1	0	-0.103933	94	0.0313333	CONTROL279HMU
HepG2	CNOT7	HNRNPC	0	-0.103933	94	0.0313333	CONTROL279HMU
HepG2	CNOT7	HNRNPF	0	-0.103933	94	0.0313333	CONTROL279HMU
HepG2	CNOT7	HNRNPK	0	-0.103933	94	0.0313333	CONTROL279HMU
HepG2	CNOT7	HNRNPL	0	-0.103933	94	0.0313333	CONTROL279HMU
HepG2	CNOT7	HSPD1	-1.63306	-0.103933	94	0.0313333	CONTROL279HMU
HepG2	CNOT7	IGF2BP1	0	-0.103933	94	0.0313333	CONTROL279HMU
HepG2	CNOT7	IGF2BP2	0	-0.103933	94	0.0313333	CONTROL279HMU
HepG2	CNOT7	IGF2BP3	0	-0.103933	94	0.0313333	CONTROL279HMU
HepG2	CNOT7	ILF2	0	-0.103933	94	0.0313333	CONTROL279HMU
HepG2	CNOT7	ILF3	0	-0.103933	94	0.0313333	CONTROL279HMU
HepG2	CNOT7	KHSRP	0	-0.103933	94	0.0313333	CONTROL279HMU
HepG2	CNOT7	KIF1C	0	-0.103933	94	0.0313333	CONTROL279HMU
HepG2	CNOT7	KRR1	0	-0.103933	94	0.0313333	CONTROL279HMU
HepG2	CNOT7	LARP4	0	-0.103933	94	0.0313333	CONTROL279HMU
HepG2	CNOT7	MAGOH	0	-0.103933	94	0.0313333	CONTROL279HMU
HepG2	CNOT7	MATR3	0	-0.103933	94	0.0313333	CONTROL279HMU
HepG2	CNOT7	MSI2	0	-0.103933	94	0.0313333	CONTROL279HMU
HepG2	CNOT7	NAA15	0	-0.103933	94	0.0313333	CONTROL279HMU
HepG2	CNOT7	NCBP2	0	-0.103933	94	0.0313333	CONTROL279HMU
HepG2	CNOT7	NELFE	0	-0.103933	94	0.0313333	CONTROL279HMU
HepG2	CNOT7	NKRF	0	-0.103933	94	0.0313333	CONTROL279HMU
HepG2	CNOT7	NOL12	0	-0.103933	94	0.0313333	CONTROL279HMU
HepG2	CNOT7	NSUN2	0	-0.103933	94	0.0313333	CONTROL279HMU
HepG2	CNOT7	NUP35	-0.578884	-0.103933	94	0.0313333	CONTROL279HMU
HepG2	CNOT7	PABPC1	0	-0.103933	94	0.0313333	CONTROL279HMU
HepG2	CNOT7	PABPC4	0	-0.103933	94	0.0313333	CONTROL279HMU
HepG2	CNOT7	PCBP1	0	-0.103933	94	0.0313333	CONTROL279HMU
HepG2	CNOT7	PCBP2	0	-0.103933	94	0.0313333	CONTROL279HMU
HepG2	CNOT7	PES1	0	-0.103933	94	0.0313333	CONTROL279HMU
HepG2	CNOT7	PNPT1	0	-0.103933	94	0.0313333	CONTROL279HMU
HepG2	CNOT7	PPIG	0	-0.103933	94	0.0313333	CONTROL279HMU
HepG2	CNOT7	PRPF6	0	-0.103933	94	0.0313333	CONTROL279HMU
HepG2	CNOT7	PTBP1	0	-0.103933	94	0.0313333	CONTROL279HMU
HepG2	CNOT7	PUF60	0	-0.103933	94	0.0313333	CONTROL279HMU
HepG2	CNOT7	PUM2	0	-0.103933	94	0.0313333	CONTROL279HMU
HepG2	CNOT7	PUS1	0	-0.103933	94	0.0313333	CONTROL279HMU
HepG2	CNOT7	QKI	0	-0.103933	94	0.0313333	CONTROL279HMU
HepG2	CNOT7	RAVER1	0	-0.103933	94	0.0313333	CONTROL279HMU
HepG2	CNOT7	RBM15	-0.316132	-0.103933	94	0.0313333	CONTROL279HMU
HepG2	CNOT7	RBM22	0	-0.103933	94	0.0313333	CONTROL279HMU
HepG2	CNOT7	RBM25	0	-0.103933	94	0.0313333	CONTROL279HMU
HepG2	CNOT7	RBM34	0	-0.103933	94	0.0313333	CONTROL279HMU
HepG2	CNOT7	RBM47	0	-0.103933	94	0.0313333	CONTROL279HMU
HepG2	CNOT7	RECQL	0	-0.103933	94	0.0313333	CONTROL279HMU
HepG2	CNOT7	RPS3A	0	-0.103933	94	0.0313333	CONTROL279HMU
HepG2	CNOT7	SART3	0	-0.103933	94	0.0313333	CONTROL279HMU
HepG2	CNOT7	SF3A3	0	-0.103933	94	0.0313333	CONTROL279HMU
HepG2	CNOT7	SF3B1	0	-0.103933	94	0.0313333	CONTROL279HMU
HepG2	CNOT7	SF3B4	0	-0.103933	94	0.0313333	CONTROL279HMU
HepG2	CNOT7	SLBP	0	-0.103933	94	0.0313333	CONTROL279HMU
HepG2	CNOT7	SLTM	0	-0.103933	94	0.0313333	CONTROL279HMU
HepG2	CNOT7	SMNDC1	0	-0.103933	94	0.0313333	CONTROL279HMU
HepG2	CNOT7	SND1	0	-0.103933	94	0.0313333	CONTROL279HMU
HepG2	CNOT7	SRFBP1	0	-0.103933	94	0.0313333	CONTROL279HMU
HepG2	CNOT7	SRSF1	0	-0.103933	94	0.0313333	CONTROL279HMU
HepG2	CNOT7	SRSF5	0	-0.103933	94	0.0313333	CONTROL279HMU
HepG2	CNOT7	SRSF7	0	-0.103933	94	0.0313333	CONTROL279HMU
HepG2	CNOT7	SRSF9	0	-0.103933	94	0.0313333	CONTROL279HMU
HepG2	CNOT7	SSB	0	-0.103933	94	0.0313333	CONTROL279HMU
HepG2	CNOT7	SSRP1	0	-0.103933	94	0.0313333	CONTROL279HMU
HepG2	CNOT7	STAU1	0	-0.103933	94	0.0313333	CONTROL279HMU
HepG2	CNOT7	STIP1	0	-0.103933	94	0.0313333	CONTROL279HMU
HepG2	CNOT7	SUCLG1	0	-0.103933	94	0.0313333	CONTROL279HMU
HepG2	CNOT7	SUGP2	0	-0.103933	94	0.0313333	CONTROL279HMU
HepG2	CNOT7	TAF15	0	-0.103933	94	0.0313333	CONTROL279HMU
HepG2	CNOT7	TARDBP	0	-0.103933	94	0.0313333	CONTROL279HMU
HepG2	CNOT7	TBRG4	0	-0.103933	94	0.0313333	CONTROL279HMU
HepG2	CNOT7	TIA1	0	-0.103933	94	0.0313333	CONTROL279HMU
HepG2	CNOT7	TIAL1	0	-0.103933	94	0.0313333	CONTROL279HMU
HepG2	CNOT7	TRA2A	0	-0.103933	94	0.0313333	CONTROL279HMU
HepG2	CNOT7	TRIM56	0	-0.103933	94	0.0313333	CONTROL279HMU
HepG2	CNOT7	TUFM	0	-0.103933	94	0.0313333	CONTROL279HMU
HepG2	CNOT7	U2AF1	0	-0.103933	94	0.0313333	CONTROL279HMU
HepG2	CNOT7	U2AF2	0	-0.103933	94	0.0313333	CONTROL279HMU
HepG2	CNOT7	UBE2L3	0	-0.103933	94	0.0313333	CONTROL279HMU
HepG2	CNOT7	UPF1	0	-0.103933	94	0.0313333	CONTROL279HMU
HepG2	CNOT7	UTP18	0	-0.103933	94	0.0313333	CONTROL279HMU
HepG2	CNOT7	UTP3	0	-0.103933	94	0.0313333	CONTROL279HMU
HepG2	CNOT7	XPO5	0	-0.103933	94	0.0313333	CONTROL279HMU
HepG2	CNOT7	XRCC5	0	-0.103933	94	0.0313333	CONTROL279HMU
HepG2	CNOT7	XRCC6	0	-0.103933	94	0.0313333	CONTROL279HMU
HepG2	CNOT7	ZNF622	0	-0.103933	94	0.0313333	CONTROL279HMU
HepG2	CNOT7	ZRANB2	0	-0.103933	94	0.0313333	CONTROL279HMU
HepG2	DAZAP1	ABCF1	0	0.091356	81	0.0314563	CONTROL042QTH
HepG2	DAZAP1	ACO1	0	0.091356	81	0.0314563	CONTROL042QTH
HepG2	DAZAP1	ADAR	-1.16758	0.091356	81	0.0314563	CONTROL042QTH
HepG2	DAZAP1	AKAP1	0	0.091356	81	0.0314563	CONTROL042QTH
HepG2	DAZAP1	AKAP8	0	0.091356	81	0.0314563	CONTROL042QTH
HepG2	DAZAP1	AKAP8L	0	0.091356	81	0.0314563	CONTROL042QTH
HepG2	DAZAP1	ASCC1	0	0.091356	81	0.0314563	CONTROL042QTH
HepG2	DAZAP1	ATP5C1	0	0.091356	81	0.0314563	CONTROL042QTH
HepG2	DAZAP1	AUH	0	0.091356	81	0.0314563	CONTROL042QTH
HepG2	DAZAP1	BOP1	0	0.091356	81	0.0314563	CONTROL042QTH
HepG2	DAZAP1	CALR	0	0.091356	81	0.0314563	CONTROL042QTH
HepG2	DAZAP1	CIRBP	0	0.091356	81	0.0314563	CONTROL042QTH
HepG2	DAZAP1	CKAP4	0	0.091356	81	0.0314563	CONTROL042QTH
HepG2	DAZAP1	CNOT7	0	0.091356	81	0.0314563	CONTROL042QTH
HepG2	DAZAP1	DDX19B	0	0.091356	81	0.0314563	CONTROL042QTH
HepG2	DAZAP1	DDX21	0	0.091356	81	0.0314563	CONTROL042QTH
HepG2	DAZAP1	DDX24	0	0.091356	81	0.0314563	CONTROL042QTH
HepG2	DAZAP1	DDX3X	0	0.091356	81	0.0314563	CONTROL042QTH
HepG2	DAZAP1	DDX47	0	0.091356	81	0.0314563	CONTROL042QTH
HepG2	DAZAP1	DDX5	0	0.091356	81	0.0314563	CONTROL042QTH
HepG2	DAZAP1	DDX6	0	0.091356	81	0.0314563	CONTROL042QTH
HepG2	DAZAP1	DKC1	0	0.091356	81	0.0314563	CONTROL042QTH
HepG2	DAZAP1	EIF2S1	-0.49138	0.091356	81	0.0314563	CONTROL042QTH
HepG2	DAZAP1	EIF4A3	0	0.091356	81	0.0314563	CONTROL042QTH
HepG2	DAZAP1	EIF4B	0	0.091356	81	0.0314563	CONTROL042QTH
HepG2	DAZAP1	EIF4G1	0	0.091356	81	0.0314563	CONTROL042QTH
HepG2	DAZAP1	ETF1	0	0.091356	81	0.0314563	CONTROL042QTH
HepG2	DAZAP1	EWSR1	0	0.091356	81	0.0314563	CONTROL042QTH
HepG2	DAZAP1	FASTKD1	0	0.091356	81	0.0314563	CONTROL042QTH
HepG2	DAZAP1	FASTKD2	0	0.091356	81	0.0314563	CONTROL042QTH
HepG2	DAZAP1	FIP1L1	0	0.091356	81	0.0314563	CONTROL042QTH
HepG2	DAZAP1	FUBP3	0	0.091356	81	0.0314563	CONTROL042QTH
HepG2	DAZAP1	FUS	0	0.091356	81	0.0314563	CONTROL042QTH
HepG2	DAZAP1	FXR1	0	0.091356	81	0.0314563	CONTROL042QTH
HepG2	DAZAP1	G3BP1	0	0.091356	81	0.0314563	CONTROL042QTH
HepG2	DAZAP1	G3BP2	0	0.091356	81	0.0314563	CONTROL042QTH
HepG2	DAZAP1	GPKOW	0	0.091356	81	0.0314563	CONTROL042QTH
HepG2	DAZAP1	GTF2F1	0	0.091356	81	0.0314563	CONTROL042QTH
HepG2	DAZAP1	HDGF	0	0.091356	81	0.0314563	CONTROL042QTH
HepG2	DAZAP1	HLTF	0	0.091356	81	0.0314563	CONTROL042QTH
HepG2	DAZAP1	HNRNPA2B1	0	0.091356	81	0.0314563	CONTROL042QTH
HepG2	DAZAP1	HNRNPC	0	0.091356	81	0.0314563	CONTROL042QTH
HepG2	DAZAP1	HNRNPF	0	0.091356	81	0.0314563	CONTROL042QTH
HepG2	DAZAP1	HNRNPK	0	0.091356	81	0.0314563	CONTROL042QTH
HepG2	DAZAP1	HNRNPL	0	0.091356	81	0.0314563	CONTROL042QTH
HepG2	DAZAP1	HSPD1	0	0.091356	81	0.0314563	CONTROL042QTH
HepG2	DAZAP1	IGF2BP1	0	0.091356	81	0.0314563	CONTROL042QTH
HepG2	DAZAP1	IGF2BP2	0	0.091356	81	0.0314563	CONTROL042QTH
HepG2	DAZAP1	IGF2BP3	0	0.091356	81	0.0314563	CONTROL042QTH
HepG2	DAZAP1	ILF2	0	0.091356	81	0.0314563	CONTROL042QTH
HepG2	DAZAP1	ILF3	0	0.091356	81	0.0314563	CONTROL042QTH
HepG2	DAZAP1	KHSRP	0	0.091356	81	0.0314563	CONTROL042QTH
HepG2	DAZAP1	KIF1C	0	0.091356	81	0.0314563	CONTROL042QTH
HepG2	DAZAP1	KRR1	0	0.091356	81	0.0314563	CONTROL042QTH
HepG2	DAZAP1	LARP4	0	0.091356	81	0.0314563	CONTROL042QTH
HepG2	DAZAP1	MAGOH	0	0.091356	81	0.0314563	CONTROL042QTH
HepG2	DAZAP1	MATR3	0	0.091356	81	0.0314563	CONTROL042QTH
HepG2	DAZAP1	MSI2	0	0.091356	81	0.0314563	CONTROL042QTH
HepG2	DAZAP1	NAA15	0	0.091356	81	0.0314563	CONTROL042QTH
HepG2	DAZAP1	NCBP2	0	0.091356	81	0.0314563	CONTROL042QTH
HepG2	DAZAP1	NELFE	0	0.091356	81	0.0314563	CONTROL042QTH
HepG2	DAZAP1	NKRF	0	0.091356	81	0.0314563	CONTROL042QTH
HepG2	DAZAP1	NOL12	0	0.091356	81	0.0314563	CONTROL042QTH
HepG2	DAZAP1	NSUN2	0	0.091356	81	0.0314563	CONTROL042QTH
HepG2	DAZAP1	NUP35	0	0.091356	81	0.0314563	CONTROL042QTH
HepG2	DAZAP1	PABPC1	0	0.091356	81	0.0314563	CONTROL042QTH
HepG2	DAZAP1	PABPC4	0	0.091356	81	0.0314563	CONTROL042QTH
HepG2	DAZAP1	PCBP1	0	0.091356	81	0.0314563	CONTROL042QTH
HepG2	DAZAP1	PCBP2	0	0.091356	81	0.0314563	CONTROL042QTH
HepG2	DAZAP1	PES1	0	0.091356	81	0.0314563	CONTROL042QTH
HepG2	DAZAP1	PNPT1	0	0.091356	81	0.0314563	CONTROL042QTH
HepG2	DAZAP1	PPIG	0	0.091356	81	0.0314563	CONTROL042QTH
HepG2	DAZAP1	PRPF6	0	0.091356	81	0.0314563	CONTROL042QTH
HepG2	DAZAP1	PTBP1	0	0.091356	81	0.0314563	CONTROL042QTH
HepG2	DAZAP1	PUF60	0	0.091356	81	0.0314563	CONTROL042QTH
HepG2	DAZAP1	PUM2	0	0.091356	81	0.0314563	CONTROL042QTH
HepG2	DAZAP1	PUS1	0	0.091356	81	0.0314563	CONTROL042QTH
HepG2	DAZAP1	QKI	0	0.091356	81	0.0314563	CONTROL042QTH
HepG2	DAZAP1	RAVER1	0	0.091356	81	0.0314563	CONTROL042QTH
HepG2	DAZAP1	RBM15	-0.593716	0.091356	81	0.0314563	CONTROL042QTH
HepG2	DAZAP1	RBM22	0	0.091356	81	0.0314563	CONTROL042QTH
HepG2	DAZAP1	RBM25	0	0.091356	81	0.0314563	CONTROL042QTH
HepG2	DAZAP1	RBM34	0	0.091356	81	0.0314563	CONTROL042QTH
HepG2	DAZAP1	RBM47	0	0.091356	81	0.0314563	CONTROL042QTH
HepG2	DAZAP1	RECQL	0	0.091356	81	0.0314563	CONTROL042QTH
HepG2	DAZAP1	RPS3A	0	0.091356	81	0.0314563	CONTROL042QTH
HepG2	DAZAP1	SART3	0	0.091356	81	0.0314563	CONTROL042QTH
HepG2	DAZAP1	SF3A3	0	0.091356	81	0.0314563	CONTROL042QTH
HepG2	DAZAP1	SF3B1	0	0.091356	81	0.0314563	CONTROL042QTH
HepG2	DAZAP1	SF3B4	0	0.091356	81	0.0314563	CONTROL042QTH
HepG2	DAZAP1	SLBP	0	0.091356	81	0.0314563	CONTROL042QTH
HepG2	DAZAP1	SLTM	0	0.091356	81	0.0314563	CONTROL042QTH
HepG2	DAZAP1	SMNDC1	0	0.091356	81	0.0314563	CONTROL042QTH
HepG2	DAZAP1	SND1	0	0.091356	81	0.0314563	CONTROL042QTH
HepG2	DAZAP1	SRFBP1	0	0.091356	81	0.0314563	CONTROL042QTH
HepG2	DAZAP1	SRSF1	0	0.091356	81	0.0314563	CONTROL042QTH
HepG2	DAZAP1	SRSF5	0	0.091356	81	0.0314563	CONTROL042QTH
HepG2	DAZAP1	SRSF7	0	0.091356	81	0.0314563	CONTROL042QTH
HepG2	DAZAP1	SRSF9	0	0.091356	81	0.0314563	CONTROL042QTH
HepG2	DAZAP1	SSB	0	0.091356	81	0.0314563	CONTROL042QTH
HepG2	DAZAP1	SSRP1	0	0.091356	81	0.0314563	CONTROL042QTH
HepG2	DAZAP1	STAU1	0	0.091356	81	0.0314563	CONTROL042QTH
HepG2	DAZAP1	STIP1	0	0.091356	81	0.0314563	CONTROL042QTH
HepG2	DAZAP1	SUCLG1	0	0.091356	81	0.0314563	CONTROL042QTH
HepG2	DAZAP1	SUGP2	0	0.091356	81	0.0314563	CONTROL042QTH
HepG2	DAZAP1	TAF15	0	0.091356	81	0.0314563	CONTROL042QTH
HepG2	DAZAP1	TARDBP	0	0.091356	81	0.0314563	CONTROL042QTH
HepG2	DAZAP1	TBRG4	0	0.091356	81	0.0314563	CONTROL042QTH
HepG2	DAZAP1	TIA1	0	0.091356	81	0.0314563	CONTROL042QTH
HepG2	DAZAP1	TIAL1	0	0.091356	81	0.0314563	CONTROL042QTH
HepG2	DAZAP1	TRA2A	0	0.091356	81	0.0314563	CONTROL042QTH
HepG2	DAZAP1	TRIM56	0	0.091356	81	0.0314563	CONTROL042QTH
HepG2	DAZAP1	TUFM	0	0.091356	81	0.0314563	CONTROL042QTH
HepG2	DAZAP1	U2AF1	0	0.091356	81	0.0314563	CONTROL042QTH
HepG2	DAZAP1	U2AF2	0	0.091356	81	0.0314563	CONTROL042QTH
HepG2	DAZAP1	UBE2L3	0	0.091356	81	0.0314563	CONTROL042QTH
HepG2	DAZAP1	UPF1	0	0.091356	81	0.0314563	CONTROL042QTH
HepG2	DAZAP1	UTP18	0	0.091356	81	0.0314563	CONTROL042QTH
HepG2	DAZAP1	UTP3	0	0.091356	81	0.0314563	CONTROL042QTH
HepG2	DAZAP1	XPO5	0	0.091356	81	0.0314563	CONTROL042QTH
HepG2	DAZAP1	XRCC5	0	0.091356	81	0.0314563	CONTROL042QTH
HepG2	DAZAP1	XRCC6	0	0.091356	81	0.0314563	CONTROL042QTH
HepG2	DAZAP1	ZNF622	0	0.091356	81	0.0314563	CONTROL042QTH
HepG2	DAZAP1	ZRANB2	0	0.091356	81	0.0314563	CONTROL042QTH
HepG2	DDX19B	ABCF1	0	0.0413352	112	0.0342403	CONTROL538QOG
HepG2	DDX19B	ACO1	0	0.0413352	112	0.0342403	CONTROL538QOG
HepG2	DDX19B	ADAR	-2.39718	0.0413352	112	0.0342403	CONTROL538QOG
HepG2	DDX19B	AKAP1	0	0.0413352	112	0.0342403	CONTROL538QOG
HepG2	DDX19B	AKAP8	0	0.0413352	112	0.0342403	CONTROL538QOG
HepG2	DDX19B	AKAP8L	0	0.0413352	112	0.0342403	CONTROL538QOG
HepG2	DDX19B	ASCC1	0	0.0413352	112	0.0342403	CONTROL538QOG
HepG2	DDX19B	ATP5C1	0	0.0413352	112	0.0342403	CONTROL538QOG
HepG2	DDX19B	AUH	0	0.0413352	112	0.0342403	CONTROL538QOG
HepG2	DDX19B	BOP1	0	0.0413352	112	0.0342403	CONTROL538QOG
HepG2	DDX19B	CALR	0	0.0413352	112	0.0342403	CONTROL538QOG
HepG2	DDX19B	CIRBP	0	0.0413352	112	0.0342403	CONTROL538QOG
HepG2	DDX19B	CKAP4	0	0.0413352	112	0.0342403	CONTROL538QOG
HepG2	DDX19B	CNOT7	0	0.0413352	112	0.0342403	CONTROL538QOG
HepG2	DDX19B	DAZAP1	0	0.0413352	112	0.0342403	CONTROL538QOG
HepG2	DDX19B	DDX21	0	0.0413352	112	0.0342403	CONTROL538QOG
HepG2	DDX19B	DDX24	0	0.0413352	112	0.0342403	CONTROL538QOG
HepG2	DDX19B	DDX3X	0	0.0413352	112	0.0342403	CONTROL538QOG
HepG2	DDX19B	DDX47	-1.12278	0.0413352	112	0.0342403	CONTROL538QOG
HepG2	DDX19B	DDX5	-0.613211	0.0413352	112	0.0342403	CONTROL538QOG
HepG2	DDX19B	DDX6	-0.216437	0.0413352	112	0.0342403	CONTROL538QOG
HepG2	DDX19B	DKC1	0	0.0413352	112	0.0342403	CONTROL538QOG
HepG2	DDX19B	EIF2S1	0	0.0413352	112	0.0342403	CONTROL538QOG
HepG2	DDX19B	EIF4A3	0	0.0413352	112	0.0342403	CONTROL538QOG
HepG2	DDX19B	EIF4B	0	0.0413352	112	0.0342403	CONTROL538QOG
HepG2	DDX19B	EIF4G1	0	0.0413352	112	0.0342403	CONTROL538QOG
HepG2	DDX19B	ETF1	0	0.0413352	112	0.0342403	CONTROL538QOG
HepG2	DDX19B	EWSR1	0	0.0413352	112	0.0342403	CONTROL538QOG
HepG2	DDX19B	FASTKD1	0	0.0413352	112	0.0342403	CONTROL538QOG
HepG2	DDX19B	FASTKD2	0	0.0413352	112	0.0342403	CONTROL538QOG
HepG2	DDX19B	FIP1L1	0	0.0413352	112	0.0342403	CONTROL538QOG
HepG2	DDX19B	FUBP3	-0.875443	0.0413352	112	0.0342403	CONTROL538QOG
HepG2	DDX19B	FUS	0	0.0413352	112	0.0342403	CONTROL538QOG
HepG2	DDX19B	FXR1	0	0.0413352	112	0.0342403	CONTROL538QOG
HepG2	DDX19B	G3BP1	0	0.0413352	112	0.0342403	CONTROL538QOG
HepG2	DDX19B	G3BP2	0	0.0413352	112	0.0342403	CONTROL538QOG
HepG2	DDX19B	GPKOW	0	0.0413352	112	0.0342403	CONTROL538QOG
HepG2	DDX19B	GTF2F1	0	0.0413352	112	0.0342403	CONTROL538QOG
HepG2	DDX19B	HDGF	0	0.0413352	112	0.0342403	CONTROL538QOG
HepG2	DDX19B	HLTF	0	0.0413352	112	0.0342403	CONTROL538QOG
HepG2	DDX19B	HNRNPA2B1	0	0.0413352	112	0.0342403	CONTROL538QOG
HepG2	DDX19B	HNRNPC	0	0.0413352	112	0.0342403	CONTROL538QOG
HepG2	DDX19B	HNRNPF	0	0.0413352	112	0.0342403	CONTROL538QOG
HepG2	DDX19B	HNRNPK	0	0.0413352	112	0.0342403	CONTROL538QOG
HepG2	DDX19B	HNRNPL	0	0.0413352	112	0.0342403	CONTROL538QOG
HepG2	DDX19B	HSPD1	0	0.0413352	112	0.0342403	CONTROL538QOG
HepG2	DDX19B	IGF2BP1	0	0.0413352	112	0.0342403	CONTROL538QOG
HepG2	DDX19B	IGF2BP2	0	0.0413352	112	0.0342403	CONTROL538QOG
HepG2	DDX19B	IGF2BP3	0	0.0413352	112	0.0342403	CONTROL538QOG
HepG2	DDX19B	ILF2	0	0.0413352	112	0.0342403	CONTROL538QOG
HepG2	DDX19B	ILF3	0	0.0413352	112	0.0342403	CONTROL538QOG
HepG2	DDX19B	KHSRP	0	0.0413352	112	0.0342403	CONTROL538QOG
HepG2	DDX19B	KIF1C	0	0.0413352	112	0.0342403	CONTROL538QOG
HepG2	DDX19B	KRR1	0	0.0413352	112	0.0342403	CONTROL538QOG
HepG2	DDX19B	LARP4	0	0.0413352	112	0.0342403	CONTROL538QOG
HepG2	DDX19B	MAGOH	0	0.0413352	112	0.0342403	CONTROL538QOG
HepG2	DDX19B	MATR3	0	0.0413352	112	0.0342403	CONTROL538QOG
HepG2	DDX19B	MSI2	0	0.0413352	112	0.0342403	CONTROL538QOG
HepG2	DDX19B	NAA15	0	0.0413352	112	0.0342403	CONTROL538QOG
HepG2	DDX19B	NCBP2	0	0.0413352	112	0.0342403	CONTROL538QOG
HepG2	DDX19B	NELFE	0	0.0413352	112	0.0342403	CONTROL538QOG
HepG2	DDX19B	NKRF	0	0.0413352	112	0.0342403	CONTROL538QOG
HepG2	DDX19B	NOL12	0	0.0413352	112	0.0342403	CONTROL538QOG
HepG2	DDX19B	NSUN2	0	0.0413352	112	0.0342403	CONTROL538QOG
HepG2	DDX19B	NUP35	-0.928599	0.0413352	112	0.0342403	CONTROL538QOG
HepG2	DDX19B	PABPC1	0	0.0413352	112	0.0342403	CONTROL538QOG
HepG2	DDX19B	PABPC4	0	0.0413352	112	0.0342403	CONTROL538QOG
HepG2	DDX19B	PCBP1	0	0.0413352	112	0.0342403	CONTROL538QOG
HepG2	DDX19B	PCBP2	0	0.0413352	112	0.0342403	CONTROL538QOG
HepG2	DDX19B	PES1	0	0.0413352	112	0.0342403	CONTROL538QOG
HepG2	DDX19B	PNPT1	0	0.0413352	112	0.0342403	CONTROL538QOG
HepG2	DDX19B	PPIG	0	0.0413352	112	0.0342403	CONTROL538QOG
HepG2	DDX19B	PRPF6	0	0.0413352	112	0.0342403	CONTROL538QOG
HepG2	DDX19B	PTBP1	0	0.0413352	112	0.0342403	CONTROL538QOG
HepG2	DDX19B	PUF60	0	0.0413352	112	0.0342403	CONTROL538QOG
HepG2	DDX19B	PUM2	0	0.0413352	112	0.0342403	CONTROL538QOG
HepG2	DDX19B	PUS1	0	0.0413352	112	0.0342403	CONTROL538QOG
HepG2	DDX19B	QKI	0	0.0413352	112	0.0342403	CONTROL538QOG
HepG2	DDX19B	RAVER1	0	0.0413352	112	0.0342403	CONTROL538QOG
HepG2	DDX19B	RBM15	-0.622874	0.0413352	112	0.0342403	CONTROL538QOG
HepG2	DDX19B	RBM22	0	0.0413352	112	0.0342403	CONTROL538QOG
HepG2	DDX19B	RBM25	0	0.0413352	112	0.0342403	CONTROL538QOG
HepG2	DDX19B	RBM34	0	0.0413352	112	0.0342403	CONTROL538QOG
HepG2	DDX19B	RBM47	0	0.0413352	112	0.0342403	CONTROL538QOG
HepG2	DDX19B	RECQL	0	0.0413352	112	0.0342403	CONTROL538QOG
HepG2	DDX19B	RPS3A	0	0.0413352	112	0.0342403	CONTROL538QOG
HepG2	DDX19B	SART3	0	0.0413352	112	0.0342403	CONTROL538QOG
HepG2	DDX19B	SF3A3	0	0.0413352	112	0.0342403	CONTROL538QOG
HepG2	DDX19B	SF3B1	0	0.0413352	112	0.0342403	CONTROL538QOG
HepG2	DDX19B	SF3B4	0	0.0413352	112	0.0342403	CONTROL538QOG
HepG2	DDX19B	SLBP	0	0.0413352	112	0.0342403	CONTROL538QOG
HepG2	DDX19B	SLTM	0	0.0413352	112	0.0342403	CONTROL538QOG
HepG2	DDX19B	SMNDC1	0	0.0413352	112	0.0342403	CONTROL538QOG
HepG2	DDX19B	SND1	0	0.0413352	112	0.0342403	CONTROL538QOG
HepG2	DDX19B	SRFBP1	0	0.0413352	112	0.0342403	CONTROL538QOG
HepG2	DDX19B	SRSF1	0	0.0413352	112	0.0342403	CONTROL538QOG
HepG2	DDX19B	SRSF5	0	0.0413352	112	0.0342403	CONTROL538QOG
HepG2	DDX19B	SRSF7	0	0.0413352	112	0.0342403	CONTROL538QOG
HepG2	DDX19B	SRSF9	0	0.0413352	112	0.0342403	CONTROL538QOG
HepG2	DDX19B	SSB	0	0.0413352	112	0.0342403	CONTROL538QOG
HepG2	DDX19B	SSRP1	0	0.0413352	112	0.0342403	CONTROL538QOG
HepG2	DDX19B	STAU1	0	0.0413352	112	0.0342403	CONTROL538QOG
HepG2	DDX19B	STIP1	0	0.0413352	112	0.0342403	CONTROL538QOG
HepG2	DDX19B	SUCLG1	0	0.0413352	112	0.0342403	CONTROL538QOG
HepG2	DDX19B	SUGP2	0	0.0413352	112	0.0342403	CONTROL538QOG
HepG2	DDX19B	TAF15	0	0.0413352	112	0.0342403	CONTROL538QOG
HepG2	DDX19B	TARDBP	0	0.0413352	112	0.0342403	CONTROL538QOG
HepG2	DDX19B	TBRG4	0	0.0413352	112	0.0342403	CONTROL538QOG
HepG2	DDX19B	TIA1	0	0.0413352	112	0.0342403	CONTROL538QOG
HepG2	DDX19B	TIAL1	0	0.0413352	112	0.0342403	CONTROL538QOG
HepG2	DDX19B	TRA2A	0	0.0413352	112	0.0342403	CONTROL538QOG
HepG2	DDX19B	TRIM56	0	0.0413352	112	0.0342403	CONTROL538QOG
HepG2	DDX19B	TUFM	0	0.0413352	112	0.0342403	CONTROL538QOG
HepG2	DDX19B	U2AF1	0	0.0413352	112	0.0342403	CONTROL538QOG
HepG2	DDX19B	U2AF2	0	0.0413352	112	0.0342403	CONTROL538QOG
HepG2	DDX19B	UBE2L3	0	0.0413352	112	0.0342403	CONTROL538QOG
HepG2	DDX19B	UPF1	0	0.0413352	112	0.0342403	CONTROL538QOG
HepG2	DDX19B	UTP18	0	0.0413352	112	0.0342403	CONTROL538QOG
HepG2	DDX19B	UTP3	0	0.0413352	112	0.0342403	CONTROL538QOG
HepG2	DDX19B	XPO5	0	0.0413352	112	0.0342403	CONTROL538QOG
HepG2	DDX19B	XRCC5	0	0.0413352	112	0.0342403	CONTROL538QOG
HepG2	DDX19B	XRCC6	0	0.0413352	112	0.0342403	CONTROL538QOG
HepG2	DDX19B	ZNF622	0	0.0413352	112	0.0342403	CONTROL538QOG
HepG2	DDX19B	ZRANB2	0	0.0413352	112	0.0342403	CONTROL538QOG
HepG2	DDX21	ABCF1	0	0.168089	168	0.0539672	CONTROL003EKR
HepG2	DDX21	ACO1	0	0.168089	168	0.0539672	CONTROL003EKR
HepG2	DDX21	ADAR	0	0.168089	168	0.0539672	CONTROL003EKR
HepG2	DDX21	AKAP1	0	0.168089	168	0.0539672	CONTROL003EKR
HepG2	DDX21	AKAP8	0	0.168089	168	0.0539672	CONTROL003EKR
HepG2	DDX21	AKAP8L	0	0.168089	168	0.0539672	CONTROL003EKR
HepG2	DDX21	ASCC1	0	0.168089	168	0.0539672	CONTROL003EKR
HepG2	DDX21	ATP5C1	0	0.168089	168	0.0539672	CONTROL003EKR
HepG2	DDX21	AUH	0	0.168089	168	0.0539672	CONTROL003EKR
HepG2	DDX21	BOP1	0	0.168089	168	0.0539672	CONTROL003EKR
HepG2	DDX21	CALR	0	0.168089	168	0.0539672	CONTROL003EKR
HepG2	DDX21	CIRBP	0	0.168089	168	0.0539672	CONTROL003EKR
HepG2	DDX21	CKAP4	0	0.168089	168	0.0539672	CONTROL003EKR
HepG2	DDX21	CNOT7	0	0.168089	168	0.0539672	CONTROL003EKR
[truncated: 23,402 more rows]

## Sheet: Figure 1b (HepG2)
Spearman correlation between editing direction values
0	KHSRP	NCBP2	NELFE	PUF60	PRPF6	EIF3D	ILF3	PTBP1	HDGF	MAGOH	NOL12	SRFBP1	PCBP1	NKRF	FIP1L1	MTPAP	GTF2F1	AKAP1	RBM47	SLTM	EIF4G1	AKAP8	DDX47	DDX5	DDX6	TIAL1	UPF1	SLBP	FUS	FUBP3	METAP2	PABPC4	DNAJC21	PUM2	KRR1	UBE2L3	MATR3	XRCC5	XRCC6	SRSF5	TBRG4	DDX59	XPO5	SRSF3	ADAR	U2AF2	SRSF9	RBM34	PCBP2
KHSRP	1	0.0245709	0.0663015	0.0252773	0.0472873	-0.0178074	-0.0131171	0.00942804	0.0442339	-0.0507624	0.00698689	0.0453997	-0.0343903	0.00554372	-0.000399375	0.0525568	0.0498302	-0.0495165	0.0742818	0.00840298	0.0102925	0.0553944	0.0556404	0.0194309	0.00293854	-0.0602176	0.0258428	0.0999464	0.00956151	0.0045658	-0.01708	-0.0390743	0.0983267	0.0103214	-0.0272771	0.0320365	-0.13352	0.0756574	-0.0112829	-0.0913675	0.0267493	-0.0304429	0.00909709	0.108519	-0.147565	-0.0390201	-0.0166885	0.0592687	-0.00523607
NCBP2	0.0245709	1	0.0446715	0.0765595	-0.046896	-0.0942099	-0.000433584	0.0384527	0.00201307	-0.03388	0.0309028	0.0234984	-0.0111215	0.0439588	-0.0017106	0.0151627	0.067421	-0.0358706	0.00569438	-0.00169768	0.00684235	-0.0278707	0.01161	0.0467672	-0.0500291	0.0289153	0.0379481	0.0613578	0.0212207	-0.0362608	0.0355944	-0.00573167	-0.0244386	-0.0129426	0.0301435	0.0428155	-0.109403	0.0192485	0.0161445	-0.00790603	0.0390432	0.0262589	0.0416456	0.0448666	-0.0627375	0.0705324	0.0180761	0.0549906	-0.0205032
NELFE	0.0663015	0.0446715	1	0.00428142	0.0848133	-0.00862914	-0.0180468	-0.0352113	-0.0230981	0.0551841	0.0233128	-0.0378263	-0.0966921	-0.0130239	-0.0110871	-0.0064567	0.0128377	-0.0150412	-0.00265597	0.0097861	0.0398402	-0.0358502	-0.0297116	0.0427212	-0.163696	0.0287887	0.0242201	0.0265981	0.0222848	-0.0178884	0.0945136	0.0208589	0.0175539	0.0340769	0.0871582	0.00721054	0.081039	0.0061659	0.0528387	0.0688887	0.113131	0.0410786	0.0400636	0.0379646	0.056864	-0.0470064	-0.0688431	-0.0135505	-0.0265793
PUF60	0.0252773	0.0765595	0.00428142	1	0.0696181	-0.101213	0.0776831	0.0501453	0.0441514	-0.0249396	-0.071818	0.0851707	-0.0301894	0.0714945	0.0448683	-0.0407674	0.00187005	-0.000226094	0.0205304	0.117868	0.0096125	0.044251	0.0548714	0.0313295	0.0853548	0.162364	0.0706886	-0.0495215	0.00723884	0.0428793	0.212294	-0.0107626	-0.0118411	-0.0636506	-0.0724265	-0.0687555	-0.00487232	-0.0163506	-0.00646359	-0.0651238	0.0771061	0.0624105	0.0433496	-0.0982382	0.0172142	0.216658	0.00165895	0.0601311	0.0704771
PRPF6	0.0472873	-0.046896	0.0848133	0.0696181	1	0.0322727	-0.00763421	0.061057	-0.0132486	0.0496914	0.00275286	-0.0165384	0.00785047	0.00209443	0.0353486	0.0424095	-0.0121971	0.0253684	0.0239031	-0.0635634	0.0164398	-0.00771829	-0.0185871	0.0193579	-0.0637811	0.0263873	0.0602211	0.00670499	0.0411043	0.0365311	0.0997745	0.00607049	0.0256443	0.00399333	-0.00728512	0.0030684	0.0925449	-0.067784	0.0148926	0.0223432	0.0835634	-0.00243482	0.00437357	0.0152668	0.0731167	-0.011645	-0.0439617	-0.036447	-0.0248782
EIF3D	-0.0178074	-0.0942099	-0.00862914	-0.101213	0.0322727	1	0.0784236	0.0493047	-0.0239699	0.131313	0.112391	-0.0666695	0.195603	0.00394042	0.0868139	0.052685	-0.0449214	0.0463382	0.0218842	-0.0926715	0.0533963	-0.000253401	-0.017419	-0.0433161	-0.011366	0.0201194	0.00472003	-0.0899869	-0.03139	-0.0115176	-0.0712469	-0.0784797	0.0556008	0.0137352	0.0158713	-0.0958908	0.11635	0.144732	0.11309	0.102818	0.0114565	0.153199	-0.0698391	0.0336639	0.213591	0.0530003	0.0334166	0.00600759	0.0726412
ILF3	-0.0131171	-0.000433584	-0.0180468	0.0776831	-0.00763421	0.0784236	1	-0.0132118	0.0642825	-0.0677758	0.0665053	0.0536446	0.022441	0.00110844	0.00779227	-0.0418329	0.0446513	0.0235663	-0.0291727	0.10014	-0.000892379	0.0526229	-0.00338292	0.0453415	0.0923718	0.0929078	0.0631063	0.0114599	0.0393217	0.0279774	0.109999	0.00713456	0.0183625	0.0332732	-0.00916727	0.0400265	0.057739	-0.0164383	-0.0577815	0.0584312	0.0028272	0.0979403	-0.0713395	-0.0191206	0.0221332	0.105857	0.0375457	0.0183149	0.0656344
PTBP1	0.00942804	0.0384527	-0.0352113	0.0501453	0.061057	0.0493047	-0.0132118	1	0.0452987	0.0565742	0.0191698	-0.0288566	-0.0124329	0.0185941	-0.0267495	0.00882916	0.0320064	0.0470217	-0.067163	-0.0103927	0.0615639	0.0152438	0.0296853	0.0192915	-0.0280157	-0.0277226	0.0132452	-0.0331332	0.0358977	0.00457523	0.0386907	-0.024441	0.0358182	0.0517797	0.0269171	-0.0408486	0.0632746	-0.0166945	0.0211998	0.0764624	0.0363883	-0.00957903	0.00840665	-0.041275	0.021692	-0.00925028	-0.129384	-0.0121288	-0.0179251
HDGF	0.0442339	0.00201307	-0.0230981	0.0441514	-0.0132486	-0.0239699	0.0642825	0.0452987	1	-0.0190321	0.0295367	0.0145486	0.0266914	-0.026041	-0.0160323	-0.014149	0.00390718	0.0201731	-0.012596	0.0409293	0.0301431	0.0539678	0.021889	0.0246136	0.127893	-0.0369139	0.0295244	0.0186753	0.0298756	-0.0110068	0.0708925	0.0364588	0.0682828	-0.0422291	-0.00298415	0.0152397	-0.0606388	0.00793612	-0.0118898	-0.0159563	-0.043592	0.0315138	-0.0275619	-0.0298548	-0.110655	0.0929761	0.0646951	0.0380917	0.0404307
MAGOH	-0.0507624	-0.03388	0.0551841	-0.0249396	0.0496914	0.131313	-0.0677758	0.0565742	-0.0190321	1	0.0661256	-0.00779946	0.0866437	-0.00467681	0.0410305	0.0663119	0.0436637	-0.0152028	-0.0358613	-0.0619479	0.0305351	-0.0531925	-0.0282384	-0.0180809	-0.130197	-0.0264959	0.0173641	-0.0573965	0.0688288	-0.000265753	0.0710779	-0.027584	0.0319665	0.00341962	0.0378765	-0.0247909	-0.000724341	0.0123171	0.11156	0.0937656	0.120698	0.0239144	-0.00131958	0.0730721	0.112368	-0.0442998	0.0102456	-0.0196025	0.0726686
NOL12	0.00698689	0.0309028	0.0233128	-0.071818	0.00275286	0.112391	0.0665053	0.0191698	0.0295367	0.0661256	1	-0.0222118	-0.0309511	0.0353093	0.0522252	0.026975	0.0724141	-0.00936123	0.0210522	0.0362135	-0.0338134	0.00862153	-0.0046499	0.0167267	0.0231822	0.0763719	0.0232696	-0.0172545	-0.000318607	0.055824	0.135707	0.0691631	0.0259428	0.0024079	0.037186	-0.0952046	0.0480923	0.069112	0.0721791	-0.0385582	-0.009536	0.0696914	0.0105217	0.0967701	0.0493523	0.0704255	0.016079	-0.0524361	0.0137285
SRFBP1	0.0453997	0.0234984	-0.0378263	0.0851707	-0.0165384	-0.0666695	0.0536446	-0.0288566	0.0145486	-0.00779946	-0.0222118	1	-0.00250447	0.0655668	0.00937415	0.0172001	-0.020122	0.0824809	0.0128612	0.0968068	0.0304463	0.0529296	0.0307404	0.0274447	0.155638	0.0594842	-0.0207667	0.0779	0.0121143	0.0264783	-0.0202293	-0.0132596	-0.00692323	0.026868	-0.0229706	0.0190915	-0.0766491	-9.79517e-05	-0.0436235	-0.00366101	-0.0526336	0.0482422	0.0123882	0.0145143	-0.138938	0.0823583	0.049973	0.0390918	0.0348589
PCBP1	-0.0343903	-0.0111215	-0.0966921	-0.0301894	0.00785047	0.195603	0.022441	-0.0124329	0.0266914	0.0866437	-0.0309511	-0.00250447	1	0.018888	0.0163655	0.0523759	0.00187646	0.00429096	-0.00864553	-0.0209494	0.0277353	-0.0381974	0.0397185	0.0515616	-0.063926	0.0723906	0.013484	-0.0198699	0.028767	0.00207288	-0.0558495	0.0406599	0.0249311	0.0514353	0.0120997	-0.0318643	0.0317771	0.0415307	0.0824398	0.0932099	0.0886438	0.0785206	0.0591121	-0.0572258	0.188163	-0.0165906	-0.0765967	0.00470219	0.0785491
NKRF	0.00554372	0.0439588	-0.0130239	0.0714945	0.00209443	0.00394042	0.00110844	0.0185941	-0.026041	-0.00467681	0.0353093	0.0655668	0.018888	1	0.0245327	0.0258265	0.0513728	0.0586166	-0.0296461	-0.00922385	0.00583028	-0.145404	0.0170524	0.0290102	0.00971417	0.0720933	0.0121836	-0.0051247	-0.019314	-0.00807237	-0.0899399	0.0320802	-0.0486679	0.00110336	-0.101691	0.0177269	0.0432983	0.00158556	0.0635518	0.0337309	-0.0873407	0.0124941	0.0105318	-0.0211358	-0.061499	0.0309948	0.0247625	0.0182366	0.0740902
FIP1L1	-0.000399375	-0.0017106	-0.0110871	0.0448683	0.0353486	0.0868139	0.00779227	-0.0267495	-0.0160323	0.0410305	0.0522252	0.00937415	0.0163655	0.0245327	1	-0.0206162	0.0616869	0.0199217	0.0511436	0.0487611	-0.0161421	0.0301002	0.028521	0.0123288	0.00126486	0.0509968	0.027601	-0.00441973	0.00459962	-0.0685449	0.0256988	0.0157619	-0.0140049	0.0443756	0.0461615	0.0631296	0.0334568	0.0497395	0.0401074	0.0968982	0.0182529	0.0279164	-0.00177308	0.0655503	0.0742515	0.0320375	-0.00934764	-0.0026725	0.0270332
MTPAP	0.0525568	0.0151627	-0.0064567	-0.0407674	0.0424095	0.052685	-0.0418329	0.00882916	-0.014149	0.0663119	0.026975	0.0172001	0.0523759	0.0258265	-0.0206162	1	0.0474907	-0.0467567	0.0636047	-0.0499346	0.0178837	-0.0262958	0.0359266	-0.0203725	-0.0350887	0.0834563	0.0318187	0.0668624	0.044964	-0.0367951	0.0739185	-0.0300422	0.0243368	0.0109348	0.13255	0.0715929	0.0306484	0.0602637	0.0574649	-0.00759289	-0.0116472	-0.0408473	0.0544473	-0.040756	0.0370483	0.00461865	-0.00964507	-0.00753919	0.0421657
GTF2F1	0.0498302	0.067421	0.0128377	0.00187005	-0.0121971	-0.0449214	0.0446513	0.0320064	0.00390718	0.0436637	0.0724141	-0.020122	0.00187646	0.0513728	0.0616869	0.0474907	1	0.0253861	0.00326108	-0.0380376	0.0168854	-0.0158638	0.030129	-0.0127155	-0.0256905	-0.0119755	0.0273755	-0.000981527	-0.00737873	-0.0451185	0.0314994	0.00887587	-0.000564336	0.00321939	0.0100583	0.0217325	0.0195849	-0.0304252	0.0401797	0.0663313	0.0491342	-0.0793493	0.0107276	0.0281191	0.0331681	0.0712973	0.0420894	-0.0341213	-0.0606942
AKAP1	-0.0495165	-0.0358706	-0.0150412	-0.000226094	0.0253684	0.0463382	0.0235663	0.0470217	0.0201731	-0.0152028	-0.00936123	0.0824809	0.00429096	0.0586166	0.0199217	-0.0467567	0.0253861	1	-0.0130344	0.0643137	0.0266307	0.0425805	-0.0375267	-0.0332022	0.00944784	0.00307019	-0.0122376	0.0464816	-0.0215509	-0.0686883	-0.0680198	-0.0938481	0.0368949	0.0439297	-0.0380119	-0.0190825	-0.0694623	-0.0235318	0.0383421	0.0128005	0.0203505	-0.0214345	-0.0631911	0.0680115	-0.155761	0.134088	0.0547853	0.0290798	0.0499879
RBM47	0.0742818	0.00569438	-0.00265597	0.0205304	0.0239031	0.0218842	-0.0291727	-0.067163	-0.012596	-0.0358613	0.0210522	0.0128612	-0.00864553	-0.0296461	0.0511436	0.0636047	0.00326108	-0.0130344	1	0.0154435	0.0669726	0.0755698	0.0172433	-0.0385738	0.00159848	0.00424256	0.0236433	0.0459234	0.0200841	0.0062145	-0.0558531	0.00252028	0.0968724	0.0170351	-0.00487259	-0.0147686	0.023683	0.00826209	0.0538283	-0.0205015	0.0127749	0.0215943	-0.0504331	0.125723	0.0142816	0.0277224	-0.00937268	-0.00381307	0.00799953
SLTM	0.00840298	-0.00169768	0.0097861	0.117868	-0.0635634	-0.0926715	0.10014	-0.0103927	0.0409293	-0.0619479	0.0362135	0.0968068	-0.0209494	-0.00922385	0.0487611	-0.0499346	-0.0380376	0.0643137	0.0154435	1	0.00687739	0.0624133	0.0105566	0.0790248	0.0822659	0.094139	0.0351692	0.0483485	-0.0274668	-0.0327282	-0.0096748	-0.004489	0.02763	0.0237481	-0.0482091	0.0346901	-0.0521301	-0.0356327	-0.105503	-0.0565963	-0.0163646	0.108452	0.0566385	0.000403748	-0.0602572	0.113736	0.0817362	-0.00649879	-0.0097793
EIF4G1	0.0102925	0.00684235	0.0398402	0.0096125	0.0164398	0.0533963	-0.000892379	0.0615639	0.0301431	0.0305351	-0.0338134	0.0304463	0.0277353	0.00583028	-0.0161421	0.0178837	0.0168854	0.0266307	0.0669726	0.00687739	1	0.065875	-0.0158332	-0.00255837	-0.00386859	-0.0114098	0.0194783	-0.06548	0.0442223	0.045345	-0.0102336	0.0312492	0.116976	-0.0132581	0.0385453	-0.110109	0.0832845	-0.00525969	0.00895542	-0.084952	0.0142122	0.0817842	-0.0119772	0.0414957	-0.0322069	0.0259165	0.0211967	0.0219021	0.0443379
AKAP8	0.0553944	-0.0278707	-0.0358502	0.044251	-0.00771829	-0.000253401	0.0526229	0.0152438	0.0539678	-0.0531925	0.00862153	0.0529296	-0.0381974	-0.145404	0.0301002	-0.0262958	-0.0158638	0.0425805	0.0755698	0.0624133	0.065875	1	0.0288846	0.000516578	0.152413	-0.060368	0.000485321	0.0943266	0.0215978	0.0157844	-0.00516465	0.014808	0.09464	-0.00227159	-0.158255	0.0247872	-0.0396151	-0.0266472	0.0184086	-0.055161	-0.178453	0.0339249	0.00429283	0.0472358	-0.132585	0.0781138	0.0386769	0.0101152	-0.0447842
DDX47	0.0556404	0.01161	-0.0297116	0.0548714	-0.0185871	-0.017419	-0.00338292	0.0296853	0.021889	-0.0282384	-0.0046499	0.0307404	0.0397185	0.0170524	0.028521	0.0359266	0.030129	-0.0375267	0.0172433	0.0105566	-0.0158332	0.0288846	1	0.0106819	0.0110341	-0.0162694	-0.0113239	0.00714961	0.0150898	0.00593441	0.163951	-0.0341281	-0.0276632	-0.0463009	-0.0511859	0.0134644	-0.0239484	-0.0499031	-0.0480674	0.00676482	0.00630402	-0.031676	0.0095289	-0.0270834	-0.0349282	-0.11152	-0.0110194	0.0324659	-0.0191952
DDX5	0.0194309	0.0467672	0.0427212	0.0313295	0.0193579	-0.0433161	0.0453415	0.0192915	0.0246136	-0.0180809	0.0167267	0.0274447	0.0515616	0.0290102	0.0123288	-0.0203725	-0.0127155	-0.0332022	-0.0385738	0.0790248	-0.00255837	0.000516578	0.0106819	1	-0.024051	0.00901069	-0.00262125	0.0425635	-0.014973	0.00390402	0.0889451	0.0051349	-0.0230032	-0.0433088	-0.00610426	-0.0304692	0.0120487	-0.00708516	-0.0137484	0.0443388	-0.0396303	0.0601019	0.00361637	-0.0474686	0.0163415	0.0183632	-0.0333992	0.0100114	0.0461676
DDX6	0.00293854	-0.0500291	-0.163696	0.0853548	-0.0637811	-0.011366	0.0923718	-0.0280157	0.127893	-0.130197	0.0231822	0.155638	-0.063926	0.00971417	0.00126486	-0.0350887	-0.0256905	0.00944784	0.00159848	0.0822659	-0.00386859	0.152413	0.0110341	-0.024051	1	0.0493752	-0.0109873	0.0760114	-0.0198493	-0.0246291	0.0824267	-0.0170576	0.0274974	-0.0411356	-0.0514924	0.0182104	-0.20815	0.0167559	-0.107133	-0.103847	-0.136644	-0.00993276	-0.00572512	-0.00786836	-0.214905	0.115378	0.05689	0.0340688	0.0344638
TIAL1	-0.0602176	0.0289153	0.0287887	0.162364	0.0263873	0.0201194	0.0929078	-0.0277226	-0.0369139	-0.0264959	0.0763719	0.0594842	0.0723906	0.0720933	0.0509968	0.0834563	-0.0119755	0.00307019	0.00424256	0.094139	-0.0114098	-0.060368	-0.0162694	0.00901069	0.0493752	1	0.0663142	0.0375856	0.049766	0.028597	-0.0654288	0.0429	-0.0723152	0.0308794	0.0858456	0.124426	0.0517737	-0.0216511	-0.0231725	0.0456468	-0.0387069	0.133526	0.0669795	-0.0831807	0.0529112	0.176287	0.0529149	0.0262928	0.149423
UPF1	0.0258428	0.0379481	0.0242201	0.0706886	0.0602211	0.00472003	0.0631063	0.0132452	0.0295244	0.0173641	0.0232696	-0.0207667	0.013484	0.0121836	0.027601	0.0318187	0.0273755	-0.0122376	0.0236433	0.0351692	0.0194783	0.000485321	-0.0113239	-0.00262125	-0.0109873	0.0663142	1	-0.0219702	-0.0181218	0.00628845	0.0176879	0.0492457	0.00872688	-0.0395599	0.0480366	0.00414229	0.0236282	-0.00366282	0.0412263	1.43661e-05	0.00238549	0.0322678	-0.0223978	0.000296334	0.0251502	0.0675948	0.0148543	-0.000248388	0.0105842
SLBP	0.0999464	0.0613578	0.0265981	-0.0495215	0.00670499	-0.0899869	0.0114599	-0.0331332	0.0186753	-0.0573965	-0.0172545	0.0779	-0.0198699	-0.0051247	-0.00441973	0.0668624	-0.000981527	0.0464816	0.0459234	0.0483485	-0.06548	0.0943266	0.00714961	0.0425635	0.0760114	0.0375856	-0.0219702	1	-0.0483159	-0.0013623	-0.125286	-0.0100488	0.0533713	-0.0573884	0.022268	-0.0181544	-0.0498413	0.0290286	-0.0347264	-0.104019	-0.0258007	-0.0233618	0.0734606	0.0332409	-0.127231	-0.002027	0.0599931	0.0781408	-0.0243043
FUS	0.00956151	0.0212207	0.0222848	0.00723884	0.0411043	-0.03139	0.0393217	0.0358977	0.0298756	0.0688288	-0.000318607	0.0121143	0.028767	-0.019314	0.00459962	0.044964	-0.00737873	-0.0215509	0.0200841	-0.0274668	0.0442223	0.0215978	0.0150898	-0.014973	-0.0198493	0.049766	-0.0181218	-0.0483159	1	0.0145161	0.0999776	0.00650256	0.0991581	0.0105147	0.0362723	-0.00798383	0.058622	-0.0309035	-0.0593931	0.0409651	0.0396533	0.110073	-0.0266256	0.0175505	0.120686	0.0598844	0.0427289	-0.0577762	-0.0097153
FUBP3	0.0045658	-0.0362608	-0.0178884	0.0428793	0.0365311	-0.0115176	0.0279774	0.00457523	-0.0110068	-0.000265753	0.055824	0.0264783	0.00207288	-0.00807237	-0.0685449	-0.0367951	-0.0451185	-0.0686883	0.0062145	-0.0327282	0.045345	0.0157844	0.00593441	0.00390402	-0.0246291	0.028597	0.00628845	-0.0013623	0.0145161	1	0.0626379	0.025855	-0.00788978	0.0498213	-0.0056313	-0.0650139	0.0417043	0.0192942	0.0182881	0.0437175	-0.00449627	0.076284	0.00227628	-0.0201488	0.104529	-0.00175949	-0.00274379	0.054367	0.0226628
METAP2	-0.01708	0.0355944	0.0945136	0.212294	0.0997745	-0.0712469	0.109999	0.0386907	0.0708925	0.0710779	0.135707	-0.0202293	-0.0558495	-0.0899399	0.0256988	0.0739185	0.0314994	-0.0680198	-0.0558531	-0.0096748	-0.0102336	-0.00516465	0.163951	0.0889451	0.0824267	-0.0654288	0.0176879	-0.125286	0.0999776	0.0626379	1	0.0960676	0.0216165	-0.0810579	0.0479782	-0.0423997	0.142137	0.0102317	0.166312	0.192204	-0.0527797	0.0477755	0.0529704	-0.0354381	0.0661495	0.142729	-0.0269876	0.0289524	0.0343308
PABPC4	-0.0390743	-0.00573167	0.0208589	-0.0107626	0.00607049	-0.0784797	0.00713456	-0.024441	0.0364588	-0.027584	0.0691631	-0.0132596	0.0406599	0.0320802	0.0157619	-0.0300422	0.00887587	-0.0938481	0.00252028	-0.004489	0.0312492	0.014808	-0.0341281	0.0051349	-0.0170576	0.0429	0.0492457	-0.0100488	0.00650256	0.025855	0.0960676	1	0.0800489	-0.0473373	0.0328356	0.0107829	-0.108446	0.0440162	0.0283133	0.00243223	-0.0271344	-0.015617	0.0640355	0.0419422	-0.0640958	0.036717	0.0132876	0.0464163	0.021058
DNAJC21	0.0983267	-0.0244386	0.0175539	-0.0118411	0.0256443	0.0556008	0.0183625	0.0358182	0.0682828	0.0319665	0.0259428	-0.00692323	0.0249311	-0.0486679	-0.0140049	0.0243368	-0.000564336	0.0368949	0.0968724	0.02763	0.116976	0.09464	-0.0276632	-0.0230032	0.0274974	-0.0723152	0.00872688	0.0533713	0.0991581	-0.00788978	0.0216165	0.0800489	1	0.00704282	0.0296759	0.0357046	-0.00927025	0.063596	-0.0122116	-0.0384076	-0.0177888	0.00881575	0.0556574	0.0726634	-0.129757	0.0166472	-0.000139751	0.0418573	0.0841801
PUM2	0.0103214	-0.0129426	0.0340769	-0.0636506	0.00399333	0.0137352	0.0332732	0.0517797	-0.0422291	0.00341962	0.0024079	0.026868	0.0514353	0.00110336	0.0443756	0.0109348	0.00321939	0.0439297	0.0170351	0.0237481	-0.0132581	-0.00227159	-0.0463009	-0.0433088	-0.0411356	0.0308794	-0.0395599	-0.0573884	0.0105147	0.0498213	-0.0810579	-0.0473373	0.00704282	1	0.0457881	-0.0317785	0.0289538	-0.000484078	0.0343083	-0.0317193	0.0441011	-0.0147568	0.0177476	0.0467297	-0.0185672	0.000598868	-0.0185957	0.0292609	0.0591731
KRR1	-0.0272771	0.0301435	0.0871582	-0.0724265	-0.00728512	0.0158713	-0.00916727	0.0269171	-0.00298415	0.0378765	0.037186	-0.0229706	0.0120997	-0.101691	0.0461615	0.13255	0.0100583	-0.0380119	-0.00487259	-0.0482091	0.0385453	-0.158255	-0.0511859	-0.00610426	-0.0514924	0.0858456	0.0480366	0.022268	0.0362723	-0.0056313	0.0479782	0.0328356	0.0296759	0.0457881	1	0.0874568	0.0672432	0.0480279	0.0193598	0.00338574	-0.116363	0.053264	0.0218065	0.0294635	0.015121	-0.0337293	-0.0140778	-0.00266483	0.0703952
UBE2L3	0.0320365	0.0428155	0.00721054	-0.0687555	0.0030684	-0.0958908	0.0400265	-0.0408486	0.0152397	-0.0247909	-0.0952046	0.0190915	-0.0318643	0.0177269	0.0631296	0.0715929	0.0217325	-0.0190825	-0.0147686	0.0346901	-0.110109	0.0247872	0.0134644	-0.0304692	0.0182104	0.124426	0.00414229	-0.0181544	-0.00798383	-0.0650139	-0.0423997	0.0107829	0.0357046	-0.0317785	0.0874568	1	-0.0082934	0.0282211	-0.0421219	-0.0690463	0.00352246	0.040955	0.0134114	0.00091387	-0.0833986	-0.00151266	0.0369405	0.012533	0.0549069
MATR3	-0.13352	-0.109403	0.081039	-0.00487232	0.0925449	0.11635	0.057739	0.0632746	-0.0606388	-0.000724341	0.0480923	-0.0766491	0.0317771	0.0432983	0.0334568	0.0306484	0.0195849	-0.0694623	0.023683	-0.0521301	0.0832845	-0.0396151	-0.0239484	0.0120487	-0.20815	0.0517737	0.0236282	-0.0498413	0.058622	0.0417043	0.142137	-0.108446	-0.00927025	0.0289538	0.0672432	-0.0082934	1	0.00958147	0.112288	0.163001	0.041398	0.0832646	0.0123018	0.0516838	0.306535	-0.0536147	-0.0329131	-0.0310466	0.072366
XRCC5	0.0756574	0.0192485	0.0061659	-0.0163506	-0.067784	0.144732	-0.0164383	-0.0166945	0.00793612	0.0123171	0.069112	-9.79517e-05	0.0415307	0.00158556	0.0497395	0.0602637	-0.0304252	-0.0235318	0.00826209	-0.0356327	-0.00525969	-0.0266472	-0.0499031	-0.00708516	0.0167559	-0.0216511	-0.00366282	0.0290286	-0.0309035	0.0192942	0.0102317	0.0440162	0.063596	-0.000484078	0.0480279	0.0282211	0.00958147	1	0.03956	0.0677596	-0.0043027	0.0808989	-0.00692862	0.0525345	0.0230602	-0.0352977	0.017716	-0.0634566	-0.0350451
XRCC6	-0.0112829	0.0161445	0.0528387	-0.00646359	0.0148926	0.11309	-0.0577815	0.0211998	-0.0118898	0.11156	0.0721791	-0.0436235	0.0824398	0.0635518	0.0401074	0.0574649	0.0401797	0.0383421	0.0538283	-0.105503	0.00895542	0.0184086	-0.0480674	-0.0137484	-0.107133	-0.0231725	0.0412263	-0.0347264	-0.0593931	0.0182881	0.166312	0.0283133	-0.0122116	0.0343083	0.0193598	-0.0421219	0.112288	0.03956	1	0.0606593	0.0630755	0.0786179	0.0395211	-0.0327097	0.0994876	-0.0297659	0.0018222	-0.0429849	-0.0360907
SRSF5	-0.0913675	-0.00790603	0.0688887	-0.0651238	0.0223432	0.102818	0.0584312	0.0764624	-0.0159563	0.0937656	-0.0385582	-0.00366101	0.0932099	0.0337309	0.0968982	-0.00759289	0.0663313	0.0128005	-0.0205015	-0.0565963	-0.084952	-0.055161	0.00676482	0.0443388	-0.103847	0.0456468	1.43661e-05	-0.104019	0.0409651	0.0437175	0.192204	0.00243223	-0.0384076	-0.0317193	0.00338574	-0.0690463	0.163001	0.0677596	0.0606593	1	0.0565338	0.0627773	-0.0202532	-0.0477616	0.153343	0.0800348	-0.0102203	0.0360488	0.0253739
TBRG4	0.0267493	0.0390432	0.113131	0.0771061	0.0835634	0.0114565	0.0028272	0.0363883	-0.043592	0.120698	-0.009536	-0.0526336	0.0886438	-0.0873407	0.0182529	-0.0116472	0.0491342	0.0203505	0.0127749	-0.0163646	0.0142122	-0.178453	0.00630402	-0.0396303	-0.136644	-0.0387069	0.00238549	-0.0258007	0.0396533	-0.00449627	-0.0527797	-0.0271344	-0.0177888	0.0441011	-0.116363	0.00352246	0.041398	-0.0043027	0.0630755	0.0565338	1	-0.125982	0.0155065	0.046708	0.0188287	-0.0153432	0.00696085	0.042843	0.0362923
DDX59	-0.0304429	0.0262589	0.0410786	0.0624105	-0.00243482	0.153199	0.0979403	-0.00957903	0.0315138	0.0239144	0.0696914	0.0482422	0.0785206	0.0124941	0.0279164	-0.0408473	-0.0793493	-0.0214345	0.0215943	0.108452	0.0817842	0.0339249	-0.031676	0.0601019	-0.00993276	0.133526	0.0322678	-0.0233618	0.110073	0.076284	0.0477755	-0.015617	0.00881575	-0.0147568	0.053264	0.040955	0.0832646	0.0808989	0.0786179	0.0627773	-0.125982	1	-0.0701585	-0.131833	0.0756607	0.0734383	-0.00971966	-0.00733622	0.0851869
XPO5	0.00909709	0.0416456	0.0400636	0.0433496	0.00437357	-0.0698391	-0.0713395	0.00840665	-0.0275619	-0.00131958	0.0105217	0.0123882	0.0591121	0.0105318	-0.00177308	0.0544473	0.0107276	-0.0631911	-0.0504331	0.0566385	-0.0119772	0.00429283	0.0095289	0.00361637	-0.00572512	0.0669795	-0.0223978	0.0734606	-0.0266256	0.00227628	0.0529704	0.0640355	0.0556574	0.0177476	0.0218065	0.0134114	0.0123018	-0.00692862	0.0395211	-0.0202532	0.0155065	-0.0701585	1	-0.0295582	-0.0363156	0.0416734	0.0308752	0.0128531	0.00112334
SRSF3	0.108519	0.0448666	0.0379646	-0.0982382	0.0152668	0.0336639	-0.0191206	-0.041275	-0.0298548	0.0730721	0.0967701	0.0145143	-0.0572258	-0.0211358	0.0655503	-0.040756	0.0281191	0.0680115	0.125723	0.000403748	0.0414957	0.0472358	-0.0270834	-0.0474686	-0.00786836	-0.0831807	0.000296334	0.0332409	0.0175505	-0.0201488	-0.0354381	0.0419422	0.0726634	0.0467297	0.0294635	0.00091387	0.0516838	0.0525345	-0.0327097	-0.0477616	0.046708	-0.131833	-0.0295582	1	-0.0101385	0.00130905	-0.0396187	0.0554046	-0.0360506
ADAR	-0.147565	-0.0627375	0.056864	0.0172142	0.0731167	0.213591	0.0221332	0.021692	-0.110655	0.112368	0.0493523	-0.138938	0.188163	-0.061499	0.0742515	0.0370483	0.0331681	-0.155761	0.0142816	-0.0602572	-0.0322069	-0.132585	-0.0349282	0.0163415	-0.214905	0.0529112	0.0251502	-0.127231	0.120686	0.104529	0.0661495	-0.0640958	-0.129757	-0.0185672	0.015121	-0.0833986	0.306535	0.0230602	0.0994876	0.153343	0.0188287	0.0756607	-0.0363156	-0.0101385	1	-0.0429093	-0.043596	-0.0971537	0.0227464
U2AF2	-0.0390201	0.0705324	-0.0470064	0.216658	-0.011645	0.0530003	0.105857	-0.00925028	0.0929761	-0.0442998	0.0704255	0.0823583	-0.0165906	0.0309948	0.0320375	0.00461865	0.0712973	0.134088	0.0277224	0.113736	0.0259165	0.0781138	-0.11152	0.0183632	0.115378	0.176287	0.0675948	-0.002027	0.0598844	-0.00175949	0.142729	0.036717	0.0166472	0.000598868	-0.0337293	-0.00151266	-0.0536147	-0.0352977	-0.0297659	0.0800348	-0.0153432	0.0734383	0.0416734	0.00130905	-0.0429093	1	0.0486158	0.0100681	0.0822452
SRSF9	-0.0166885	0.0180761	-0.0688431	0.00165895	-0.0439617	0.0334166	0.0375457	-0.129384	0.0646951	0.0102456	0.016079	0.049973	-0.0765967	0.0247625	-0.00934764	-0.00964507	0.0420894	0.0547853	-0.00937268	0.0817362	0.0211967	0.0386769	-0.0110194	-0.0333992	0.05689	0.0529149	0.0148543	0.0599931	0.0427289	-0.00274379	-0.0269876	0.0132876	-0.000139751	-0.0185957	-0.0140778	0.0369405	-0.0329131	0.017716	0.0018222	-0.0102203	0.00696085	-0.00971966	0.0308752	-0.0396187	-0.043596	0.0486158	1	0.0531597	-0.00751646
RBM34	0.0592687	0.0549906	-0.0135505	0.0601311	-0.036447	0.00600759	0.0183149	-0.0121288	0.0380917	-0.0196025	-0.0524361	0.0390918	0.00470219	0.0182366	-0.0026725	-0.00753919	-0.0341213	0.0290798	-0.00381307	-0.00649879	0.0219021	0.0101152	0.0324659	0.0100114	0.0340688	0.0262928	-0.000248388	0.0781408	-0.0577762	0.054367	0.0289524	0.0464163	0.0418573	0.0292609	-0.00266483	0.012533	-0.0310466	-0.0634566	-0.0429849	0.0360488	0.042843	-0.00733622	0.0128531	0.0554046	-0.0971537	0.0100681	0.0531597	1	-0.0409383
PCBP2	-0.00523607	-0.0205032	-0.0265793	0.0704771	-0.0248782	0.0726412	0.0656344	-0.0179251	0.0404307	0.0726686	0.0137285	0.0348589	0.0785491	0.0740902	0.0270332	0.0421657	-0.0606942	0.0499879	0.00799953	-0.0097793	0.0443379	-0.0447842	-0.0191952	0.0461676	0.0344638	0.149423	0.0105842	-0.0243043	-0.0097153	0.0226628	0.0343308	0.021058	0.0841801	0.0591731	0.0703952	0.0549069	0.072366	-0.0350451	-0.0360907	0.0253739	0.0362923	0.0851869	0.00112334	-0.0360506	0.0227464	0.0822452	-0.00751646	-0.0409383	1
SF3A3	-0.0445499	0.0289561	-0.00998447	0.057282	0.0224221	-0.102531	0.031271	0.0229514	-0.0201522	0.00552992	-0.030525	0.0697378	-0.000531196	0.000830694	-0.0415924	-0.0164575	0.00861563	-0.00855558	0.0826957	0.0916967	0.0532947	0.0291307	-0.0300868	0.0571141	0.060708	0.0732335	-0.219963	-0.0327433	-0.0101953	0.129292	0.0755648	0.0346224	-0.00727406	0.0418854	-0.00141913	0.0235858	-0.00954231	0.00164883	-0.0140909	-0.00149889	0.044943	0.0262404	0.00661895	0.064053	-0.0070293	0.0771452	-0.00880679	0.0568654	0.0893032
BOP1	-0.0231236	0.0443592	0.0446594	0.00959627	-0.0208706	-0.0793739	0.0442824	0.0742822	-0.0607947	-0.0818086	-0.0582177	0.0476581	-0.004937	0.0881771	-0.00361415	-0.0554327	-0.0445228	0.0483044	0.00936631	0.0464372	0.000809492	0.0243049	0.0130056	0.0154628	0.0576189	0.0905803	0.00843888	0.0457654	0.0139358	-0.0216764	-0.064685	0.0583303	0.0140615	-0.00377414	0.0378349	0.0831074	-0.0652131	0.0175158	0.00702905	-0.00625824	-0.00544076	-0.0979552	0.0279187	-0.0678713	-0.0873681	-0.0172413	-0.0390787	0.0895764	0.0922638
FASTKD2	-0.0663195	-0.0319381	0.0245672	0.00627284	0.00404814	0.147295	-0.0127801	0.057096	-0.0139368	0.0715742	-0.00197406	-0.0937685	0.0873924	0.0518071	0.056495	0.0584042	0.0610471	0.000922885	0.0213821	-0.00228271	0.0532783	-0.0442254	0.00038604	-0.0462336	-0.105818	0.0399631	0.0513407	-0.0721778	0.0566502	0.0645184	0.102657	0.0319	-0.00472104	0.0259883	0.0596904	-0.000903539	0.119852	0.0632379	0.0414278	0.0896005	-0.0128394	0.17706	-0.0298403	-0.0165205	0.227976	-0.0366274	-0.00128767	0.013555	0.0242538
FTO	0.0819193	0.0115834	0.108881	-0.0266458	0.0961791	0.110616	0.0597021	-0.00782872	-0.0554031	0.0771097	0.000862646	-0.0454389	0.010003	-0.00230269	0.0951039	-0.0746179	0.0837045	0.0181465	0.057171	-0.039595	-0.0692279	-0.0314739	-0.013328	-0.0092419	-0.117574	-0.0279069	-0.00154253	-0.0616305	0.0664235	0.0319222	0.0998456	0.0980311	-0.00640502	-0.00444091	0.114566	0.0332787	0.0475117	0.0763001	-0.0141565	0.0625312	-0.0113097	-0.0455736	0.00124465	-0.0201164	0.185528	0.0401455	0.10203	-0.00459571	0.0113222
EIF4B	-0.109461	-0.141542	-0.0308688	-0.0349554	0.034611	0.236771	0.0129448	0.100474	-0.0238094	0.0684817	0.0339516	-0.0921668	0.0999437	-0.00305013	0.0380337	0.103203	0.0534416	-0.0663401	0.0178313	-0.103629	0.0134584	-0.0879123	-0.00993376	-0.00913103	-0.128635	0.0745159	0.00558179	-0.077211	0.0829342	0.0432198	0.123798	-0.040881	0.0127016	0.0315071	0.06938	-0.0308998	0.166002	-0.00472601	0.108334	0.143161	0.0288117	0.0248036	0.0219351	-0.00713554	0.322542	-0.0534015	-0.0292161	-0.0170965	0.0796728
NAA15	0.000557795	0.0180333	-0.025429	0.0101049	-0.0245356	-0.0555704	0.00452665	-0.063583	0.0470782	-0.0472404	0.0385816	0.0594219	-0.0485923	0.0198649	-0.0714939	0.0129625	-0.0794476	0.00690219	0.0481504	0.064908	0.00819945	0.0684032	0.0312915	-0.0133318	0.0850534	0.0878748	-0.00233112	0.0706105	0.0145903	-0.0378394	0.0783426	0.0364051	0.0322306	0.0360027	0.0149107	0.0319719	-0.0223809	-0.00969819	-0.0504897	-0.0694829	-0.0436807	0.0689641	0.0254273	0.0931378	-0.0725256	0.0151666	0.0832559	0.0635059	0.0175281
SAFB2	0.0931927	0.0330309	0.0118911	0.0237214	-0.0025247	-0.0158686	0.0101876	0.0417094	0.00867017	-0.043264	0.0194198	0.00859445	-0.0324678	0.0384998	0.0173912	0.0462825	0.024422	-0.0374534	0.026007	0.0277285	0.0256974	0.073142	0.0406727	-0.0227188	0.0236975	-0.0390074	-0.00711099	0.0313367	0.0531674	0.0277366	0.0580735	0.0662949	-0.00894171	-1.31695e-05	-0.0131451	0.0629151	-0.00043407	0.0532039	0.00956386	-0.0514594	-0.00237438	0.0714283	0.0999654	-0.00889356	-0.0863455	0.0427121	0.0252023	0.0244187	-0.0346764
SSRP1	-0.00797791	0.0141118	0.0214347	0.0701633	0.00144781	0.0818869	0.0233129	-0.0132102	0.00778492	0.0263497	0.0378087	0.0129635	-0.0147109	-0.124087	0.0407158	0.000288034	0.051434	-0.0396356	0.0320728	0.0340769	0.012756	-0.0961833	-0.0107861	-0.0229342	-0.0309851	-0.0312222	0.0305755	-0.00420904	-0.018878	0.0273221	0.0194695	0.0360168	0.0675323	-0.0134324	-0.103502	0.0084282	-0.00610211	0.0174222	0.0258949	0.0533433	-0.105848	0.00302266	0.0193464	0.0594496	-0.0111778	0.0177354	0.00432352	0.0498723	0.021607
RBM25	-0.037665	0.00399861	-0.133852	-0.0159811	0.0166665	0.0782303	0.0194746	-0.0138818	0.00229602	0.00419266	0.0204304	-0.0114262	0.0300204	0.0474754	0.0590205	0.0377477	0.0153394	0.0538828	-0.000925614	0.0178073	0.041257	0.031059	0.011173	0.0409441	0.00892754	0.13473	0.00466767	-0.00597632	0.046758	-0.0404394	-0.117848	0.0188868	0.0491134	0.00591057	0.041018	0.0210178	0.0450681	0.0293057	0.0174147	0.104906	-0.0374545	0.129092	-0.0313364	0.0304354	0.123245	0.0343748	-0.0712061	0.00253038	0.0771752
RBM22	-0.0704901	-0.0248975	0.0381751	-0.0353211	0.0485644	0.176575	0.060337	0.0698251	0.0344185	0.13203	0.028524	-0.256216	0.108404	-0.0331087	0.0382146	0.008755	0.0279683	-0.0448224	-0.0195102	-0.038885	0.0292458	-0.0388089	0.0364365	0.018118	-0.122234	0.0330381	-0.0215789	-0.063806	0.0755852	-0.0438965	0.063678	0.0296839	-0.000195675	0.0153462	0.0498832	0.0165949	0.17175	0.00782282	0.0223311	0.10374	0.0358683	0.0394796	0.0192328	0.0409395	0.2924	-0.0697122	0.0100041	0.0228486	0.0489926
RECQL	0.025271	0.0191561	-0.00921217	-0.0373024	0.0899117	0.00132753	-0.0135288	-0.0312126	-0.0192742	0.0273528	0.0392192	-0.0419968	-0.039672	-0.00426637	-0.0239934	-0.0353075	0.00946839	-0.0690292	-0.00582917	0.0137703	-0.00695682	-0.00372193	0.00764395	0.0115025	-0.0679412	-0.0457529	-0.0514239	0.00990808	0.0475135	0.0797178	-0.0226162	-0.0169436	0.0205137	0.0822429	-0.0159081	-0.0239426	0.000992383	0.012141	0.0156907	0.0510132	0.0836473	-0.0759136	0.0530432	0.0440551	0.0354309	-0.0630093	-0.0765985	0.0193344	-0.026365
ASCC1	-0.135398	-0.131683	0.0201603	-0.0384616	0.036088	0.26545	0.0247098	0.0711992	0.0190143	0.0365852	-0.00084816	-0.0692528	0.202698	-0.0362598	0.0765855	0.107555	-0.0616128	-0.0993583	0.0272312	0.0327747	0.0596614	-0.00684561	-0.0172686	0.0430928	-0.115892	0.105591	0.0282234	-0.0537114	0.0568131	0.024217	0.139958	0.00366117	-0.0356177	0.0362021	0.0862265	-0.0100412	0.0923721	0.0580585	0.0557665	0.0869679	-0.0149516	0.153858	0.000756558	-0.0344549	0.294646	-0.0203373	0.018283	0.00503011	0.017795
EIF4A3	-0.0603576	-0.00754481	-0.00851941	0.025483	0.0395231	-0.0207384	0.0132551	0.0918123	-0.0155691	0.0418281	0.0554503	0.0437236	0.0608958	0.0119919	0.0544541	0.00585563	0.0246177	-0.0761248	-0.00855664	0.0106553	0.0427983	0.0164288	-0.00223566	-0.0144268	-0.0859875	0.0410607	0.020037	0.00031281	0.027361	0.0135067	0.023465	-0.0434642	-0.0262166	0.0625054	0.0469238	0.0146508	-0.0178238	0.00613296	0.0261424	0.0884672	0.0815113	0.0542379	0.0211094	-0.00124453	-0.0211584	0.0229168	-0.0123348	0.0409154	0.00686381
SSB	0.0585509	0.0670018	0.0546693	0.0877684	0.040662	-0.0598757	-0.0135926	0.00229744	-0.033528	0.00858571	0.0465913	-0.234122	-0.0163957	-0.0226386	0.0135094	0.0245997	-0.0025287	-0.0326132	0.0510135	0.022444	-0.00158362	-0.0355245	0.0108473	0.0284816	-0.00668716	0.177214	0.0549358	0.0215364	-0.0216643	-0.00572055	-0.0766254	0.0158897	-0.0407099	0.0653688	0.0646358	0.0490081	0.00299175	0.0233507	0.018019	0.02727	0.0171876	0.000432211	0.0346405	0.014205	-0.00508437	0.0248455	-0.0384369	0.0474945	0.060126
CIRBP	-0.0602167	-0.00848321	0.0784732	-0.0337817	0.0224266	0.0850687	-0.0168736	0.0558583	0.0237033	0.0178556	0.0749382	0.00786923	0.0558697	-0.00438585	-0.0462209	0.00364951	-0.0381692	-0.00538758	-0.00961398	0.0205039	0.0175508	0.000822861	-0.0198511	0.0346304	-0.145297	-0.00488603	-0.00988011	0.0436992	-0.0135838	0.0279841	-0.108091	0.0185954	0.0327595	0.02805	0.0667121	-0.0264876	-0.013202	0.0474597	0.0572506	0.0408309	0.0471118	0.0284604	0.0481158	0.0817696	0.0114594	-0.0738875	0.00660827	0.012173	0.0070627
FAM120A	0.0574354	0.0231188	-0.01229	0.0752648	0.0443662	-0.113225	0.0576928	0.036724	0.102536	-0.0334111	-0.0306845	0.0134392	0.0130485	0.0411396	0.0184312	0.00195658	-0.00453087	0.0316175	-0.0274607	0.0531285	0.0533091	0.105675	0.0111479	0.116185	0.106408	-0.00809718	0.0449313	0.0747342	0.0236743	-0.00878589	-0.120206	0.0822297	0.00827757	-0.00734076	-0.0554227	-0.0293839	-0.0651623	-0.0136293	-0.0266072	-0.0160296	-0.0786607	0.0595986	-0.0458351	-0.0179222	-0.0247725	0.0340625	0.00406288	0.0329741	-0.0284023
ACO1	-0.0346562	0.0165896	-0.010914	0.0138555	0.0171633	0.0917129	0.0138355	-0.011956	-0.066078	0.0594716	0.0261581	0.0288166	0.0264409	0.0368147	0.0269295	0.0973815	0.0362992	0.0661213	-0.0232749	0.0318951	0.0138852	0.0158972	-0.018895	-0.00216731	0.0196567	0.0575572	-0.0224149	-0.0570201	0.0487885	0.0101368	-0.00783968	0.0198602	0.0267461	0.0448693	0.0432017	-0.00333228	0.0722383	0.0438226	0.0241391	0.0376751	-0.037827	0.103608	0.0160847	0.0427143	0.0188474	0.109576	0.0303853	0.0231859	-0.0195925
PES1	0.0860458	0.036931	-0.0201914	0.0643218	-0.0145232	0.052568	-0.00635376	-0.0078243	-0.109083	-0.0079939	0.0218148	0.0166849	0.0183708	-0.0189727	0.0233883	0.0689898	0.0285224	0.0119453	0.0708781	0.052478	0.00988439	0.0338519	0.00155712	-0.052131	0.0196805	0.023857	0.0472504	0.0165696	-0.0155633	0.0307815	0.109737	0.0325045	0.0400429	0.0211666	0.0395559	0.0202633	-0.008872	0.0347698	0.0152728	0.0345924	-0.0566551	0.00688232	0.0328335	-0.00530821	0.0218813	0.0122949	-0.0348565	0.0818678	0.0409706
TAF15	-0.0357803	-0.0228316	-0.0642888	-0.0149329	0.0303809	0.137169	0.0287457	-0.106886	-0.00475033	0.0591999	0.0320397	0.0154053	-0.0343638	-0.0552753	0.0797253	0.0868774	0.00646171	0.0251262	0.0436099	-0.0636386	-0.00182477	-0.00971432	-0.0329621	-0.00218375	0.03039	0.0503219	0.0186197	-0.0759699	0.000235429	0.0844208	0.100112	0.0437612	0.00349542	0.0102578	0.0590509	-0.00511552	0.0955233	0.0467263	0.0684118	0.0585783	-0.0264935	0.075277	0.00421494	0.105467	0.204877	0.0101041	-0.0676821	0.0228341	0.0545153
GPKOW	0.115418	0.139157	0.0165095	0.101307	0.0194805	-0.149576	0.0154166	0.0384961	-0.0199726	-0.0506995	-0.0774028	0.0727252	-0.0204135	0.049409	-0.0294659	-0.0785008	0.018389	0.0431436	-0.0469351	0.113222	-0.0380111	0.0111621	0.0287271	-0.00475875	0.0547588	0.0825499	0.0130195	0.0771688	-0.0386928	0.0746022	-0.215462	-0.0265621	0.0710272	0.0683909	0.00780208	0.0680719	-0.119501	-0.0585563	0.0163441	-0.0464857	0.0277973	-0.104742	0.0205064	-0.0915774	-0.13939	0.0456818	-0.01704	0.0830406	-0.0165015
HNRNPU	-0.0191658	0.0662647	-0.0102702	0.0960917	-0.0299085	-0.00132918	0.0167056	-0.0350042	0.0167911	-0.0406794	0.0619083	0.0289464	0.0142557	0.0164337	0.040109	-0.0493105	-0.00723962	0.0327649	-0.0537503	0.0396999	0.0199851	0.0248554	-0.0138631	0.0630467	0.12682	0.0277893	0.0305711	0.0107513	0.0172728	-0.0184897	0.187631	0.0231676	-0.049961	0.0298905	0.0073306	0.0296916	-0.0866818	0.0689049	0.0588725	-0.00608546	-0.0317502	0.00505015	0.0520859	0.0251009	-0.0548656	0.0746068	-0.0427477	0.0351501	0.0442641
ZNF622	0.0424675	0.0334085	0.000654176	-0.0259279	-0.0606716	0.04773	0.0262145	-0.0196629	0.0787649	-0.0327869	0.0589113	0.0242666	-0.00503378	0.0364203	0.0315002	0.00112102	0.0176099	0.0411838	-0.0149934	0.0303049	-0.0100057	0.0141441	-0.0211022	0.055221	0.0522346	-0.0282303	-0.228804	0.0441895	0.0520658	-0.0769318	-0.0705165	0.0455953	0.0701946	-0.0243094	0.0219299	0.0564921	-0.0384121	0.00411913	-0.0147863	0.0247648	-0.00803551	-0.00893833	0.0388822	-0.011656	-0.0319427	0.00320246	0.0321472	0.0600528	-0.0277278
ETF1	-0.0237305	-0.0205532	0.066942	-0.0126061	0.0444879	0.0799829	0.00569401	0.0599777	-0.0377626	0.0738587	0.0307286	-0.231848	0.0754031	-0.0250123	0.0693474	-0.0174219	0.0696587	0.0239489	-0.0214781	-0.0614091	0.009379	-0.0576665	0.0315751	0.0269119	-0.155524	-0.0482789	0.0569975	-0.034207	0.0469533	0.0394305	0.204805	-0.0388748	-0.00611221	0.0349882	-0.00235036	-0.0387006	0.0968051	0.00960952	0.059674	0.0915497	0.0665374	-0.0592788	-0.0199604	0.028588	0.235922	-0.0271255	-0.0629615	-0.0669842	-0.0142653
AKAP8L	0.00580904	-0.0210733	-0.0189482	0.00153848	0.00425608	0.177425	-0.00179189	0.0291257	-0.0762272	0.0468463	0.0253434	-0.0613539	0.0258126	-0.00102985	0.0276766	0.0379762	0.0386263	0.00290041	0.0520303	-0.0119495	0.00220925	-0.0284471	0.0252447	0.0650942	-0.0314498	-0.0328825	-0.0129096	-0.00715554	0.0121082	-0.0121743	0.0167542	-0.0062054	0.0146333	0.0370434	0.0244048	0.0249524	0.0546605	0.0942601	0.0392794	0.0342818	0.0638466	0.0754706	0.0127807	0.0935124	0.0497876	-0.0191715	0.0119815	-0.0214207	-0.000928107
HNRNPK	0.0121095	-0.0258976	-0.00351026	0.143494	0.00348894	-0.0583157	0.016033	-0.0620052	0.014107	-0.0877578	-0.0207144	0.0705352	-0.0398644	0.00753237	-0.0432266	-0.0619324	-0.0455711	-0.0153137	0.0872075	0.105784	-0.0196773	0.000195934	-0.00286736	0.0149116	0.0556491	0.0380089	-0.00746133	0.024842	-0.00441367	0.0299	-0.0387834	-0.040731	0.0318451	0.0314928	0.0265417	0.0236221	-0.0790459	0.00527715	-0.00638876	-0.0670376	0.00382035	0.0252316	-0.0517524	-0.0278456	-0.0477907	0.0514691	0.033513	0.024138	0.0418996
HNRNPL	0.0442371	0.0154909	0.0497546	-0.0330989	0.0422739	-0.144608	-0.0226894	0.0040967	0.0146394	-0.025113	-0.0676445	0.0477363	-0.0327519	0.00998932	-0.0208343	-0.0068157	0.0185331	-0.0121681	-0.00696922	0.0537778	-0.0210379	0.0091397	0.00631242	0.00937887	0.0632596	-0.0760648	0.0334866	-0.0643834	0.00244073	-0.00187059	-0.0189645	0.0492424	0.0526412	-0.0344688	0.0179109	-0.0191611	-0.0291037	0.0123933	-0.00494537	-0.0295091	0.0011583	-0.0834632	-0.0248312	0.0269337	-0.0979415	-0.0247944	0.0926541	0.080965	-0.0183748
PABPC1	0.0341705	-0.0147939	-0.0685349	0.0757247	0.0112715	-0.0594982	-0.0140704	-0.040374	0.0671161	0.00526504	0.0363455	0.0911333	-0.14599	0.0230667	-0.0321418	-0.0428331	0.00738384	0.0785733	-0.0460466	0.101346	0.00761691	0.105033	-0.0139058	-0.0441905	0.148081	0.0249858	0.0263782	0.041783	0.0107735	-0.0215199	-0.00522073	0.00339979	0.0626558	-0.0481618	0.000565264	0.0886013	-0.139612	-0.000154329	-0.01027	-0.0781008	-0.0419879	-0.0275959	-0.0736636	0.0914125	-0.113694	0.138543	0.067449	-0.0222875	0.0548053
DDX19B	0.0455386	0.0393607	0.0559919	0.00753618	0.0956569	-0.0206308	0.00936824	0.0758199	-0.0735486	0.041555	0.0264127	0.00234262	0.0462518	-0.00339928	0.0479528	0.0498443	0.047747	0.00671264	0.0389527	-0.0305919	0.016901	0.037132	0.0137696	0.0458401	-0.0269055	-0.0201219	0.0468523	0.0434761	0.0396429	0.0141764	0.0328968	-0.0575564	0.0154725	0.0498527	-0.0177122	-0.00830236	0.0521099	0.00560962	0.0112942	0.0367839	0.0786208	0.0227865	0.0299849	-0.0371773	0.0512422	0.00188285	0.0295847	-0.01017	0.00436438
SNRNP70	0.0222419	0.0332272	-0.0056518	0.0581193	0.0372525	0.0658533	0.0710063	-0.00346894	0.0853637	-0.0555951	0.0945283	0.0276011	0.0409968	0.00133329	0.0473296	-0.0888965	0.0811109	0.0551316	0.0115969	0.0478865	0.0916997	0.0930827	-0.029501	0.0404775	0.0224695	-0.0363245	0.0534326	0.0161213	-0.0592153	0.00975458	0.0534902	0.000402912	0.0857162	0.00086866	-0.0422365	-0.0431142	-0.043052	0.124544	0.019744	0.1242	0.0567765	-0.0893452	0.029131	-0.0675874	-0.0621025	0.0546447	0.000597563	0.0397612	-0.0267493
RPS19	-0.0741018	0.0588606	0.0274091	0.0787311	0.0131941	-0.111812	0.0384823	-0.00519365	0.0306804	-0.0113102	0.0199708	0.0717157	0.048449	0.0895549	0.0743395	0.0165824	-0.0302768	0.0379894	-0.0516143	0.0497548	0.0546342	-0.0540423	-0.0158537	0.0496108	-0.0461972	0.178409	0.0939072	0.0149328	-0.0035959	-0.0109578	-0.111024	0.0208597	0.00313787	0.0552412	0.0520505	0.0817489	0.0352159	-0.0624722	0.0108843	0.0348205	0.054276	0.0206071	0.0723609	0.0217208	0.0509073	0.0892541	0.0180533	0.0431244	0.0378793
HNRNPF	0.0180913	0.0734076	0.0452761	0.00892701	-0.0472273	-0.0423124	-0.0182902	-0.00324993	-0.00579827	0.0051062	0.0478525	0.00782954	-0.0629485	0.062759	0.0162754	0.0396351	0.0221041	0.00898672	0.0637922	0.0356455	-0.0152361	0.0349958	-0.040596	0.00413888	0.00766292	-0.00945699	-0.0213135	0.0718446	0.00981533	-0.0230373	-0.147932	0.0232539	-0.0973113	0.0508283	0.0790566	0.091276	-0.0398436	0.0429573	0.0159203	-0.0173651	0.033777	-0.0581215	0.0333872	0.0698866	-0.162552	0.0502525	0.00904834	0.00271426	0.0524633
PUS1	0.0454874	0.0513564	0.061175	0.0548985	0.0646052	-0.0337771	-0.0413415	0.0919665	-0.130287	0.0237077	0.00515147	0.0257139	0.0220875	0.0198391	0.0472882	0.0542689	-0.00375241	0.0118216	0.00252086	0.080456	0.0200427	-0.0230506	0.0160911	-0.03828	-0.0162839	0.0137833	0.0328622	-0.0129174	0.00484841	-0.056455	-0.00475076	0.0219502	0.0394201	0.00846152	-0.0015606	0.0190371	0.00744326	-0.0111767	0.00954032	0.0285788	0.0478038	-0.0314313	0.0597759	-0.0349654	0.00796803	-0.0322677	-0.0200675	0.0657522	0.0340048
RBM15	0.00838509	0.0229524	-0.0166826	0.048657	0.0162805	0.0258225	0.0595794	-0.0255541	-0.0115076	-0.0729787	0.0551606	0.0110863	-0.00152834	-0.0156427	-0.0142817	0.00604061	-0.013574	0.0944228	-0.0246639	-0.0156048	-0.0333	0.00557992	-0.00610772	0.0738366	0.00375939	0.0121438	0.0600075	-0.0108241	-0.0188902	0.0301293	-0.0173415	-0.0460172	-0.0290478	-0.0641615	0.0225266	-0.00601377	-0.000159159	-0.0117358	-0.028103	-0.0015302	-0.00881067	0.0772082	0.040786	-0.0705923	-0.0231106	0.100443	-0.0561562	0.0353479	-0.00465079
U2AF1	0.00882629	0.0120658	-0.0234587	0.128151	0.0436359	0.0678981	0.0779283	0.00264017	0.000738442	0.0920661	-0.0352019	0.070098	0.0565219	0.042506	-0.0382154	0.0026306	0.0315585	0.0949235	0.0325741	0.0270697	0.0256134	0.0145752	-0.0155981	-0.0139069	0.000509011	0.0814533	0.0288892	-0.0154705	0.0366709	0.0281743	-0.0929843	-0.00621419	0.016724	-0.00838175	-0.0150547	0.03996	0.0443758	0.0513484	-0.014077	0.045571	0.0495192	0.00899606	-0.00190204	0.0118127	0.0130116	0.199313	0.000845417	-0.0261727	0.0784532
SMNDC1	0.0364782	0.0235818	0.0384019	-0.0408195	-0.0996013	-0.0772565	-0.0318189	0.0879206	0.0579265	0.0330445	0.0853679	0.0505281	0.0215123	0.013118	0.0219869	0.0455439	-0.0134491	0.00229409	-0.0218899	-0.0625906	0.0221305	0.00840586	0.0240752	0.0429433	0.038857	-0.0125151	-0.0381462	0.0400841	-0.0546046	-0.0347563	0.0391448	0.0324406	0.0419775	0.0460199	0.0446787	0.0592562	-0.0237756	-0.020435	-0.0883589	0.0344734	-0.0129523	-0.036302	0.0784466	0.0243618	-0.0721485	0.0371446	0.012805	-0.000855178	-0.0657974
HNRNPA1	0.0731586	0.0339649	0.0964175	0.00881437	0.068527	-0.0260112	0.0653136	-0.00344763	-0.0348527	0.0509663	-0.0279512	-0.0234925	0.0471892	-0.00314335	0.0378601	0.0127924	0.054456	-0.03091	0.0254251	0.0496311	-0.0381787	-0.0206783	0.0279806	0.0372851	-0.0861449	-0.0479022	-0.0502174	0.0103162	0.033236	0.0669111	0.093242	-0.0224174	0.0118317	0.053006	0.0470053	0.013593	0.0950606	0.0532625	0.036197	0.105461	0.08115	0.110831	-0.0587824	-0.028881	-0.0532955	0.0236873	0.00565885	0.0362185	0.00934706
RCC2	-0.0130376	-0.0182711	0.0266136	0.0199385	0.0520657	0.198686	0.0592941	0.0832853	-0.025594	0.134785	0.0338161	-0.113798	0.0769374	-8.10513e-05	0.0934394	0.079387	0.0258709	0.0134023	-0.00480819	-0.0399043	-0.0327598	-0.0356873	0.0329816	-0.0168119	-0.0786368	0.041465	0.060866	-0.131368	0.0600302	0.072449	0.152154	0.0627181	-0.00679722	0.0505105	0.00523443	0.0267827	0.117221	0.00788147	0.098511	0.129035	0.066329	0.0849721	-0.0268095	0.0771095	0.291606	-0.0637306	-0.0624885	-0.0103097	0.064882
SND1	0.0703685	0.014829	-0.005477	0.0622782	-0.0225158	-0.0933076	0.0365555	-0.00656988	-0.00225156	-0.00429328	0.0342531	0.0258812	-0.0249472	0.0111219	0.0262403	-0.0271185	-0.071142	0.0260709	0.000847863	-0.0135588	0.0206018	0.0273832	-0.00846168	-0.00362137	0.0807512	-0.00865446	0.0136217	0.0193774	-0.0600533	0.0183982	0.0316706	0.0105501	0.0498911	0.0161546	-0.0195413	0.0590558	-0.0434998	-0.0321098	-0.0772257	-0.0406905	0.0154189	-0.0164893	0.027186	0.0538649	-0.0618282	0.0143333	-0.00626696	0.00221608	-0.0448151
IGF2BP3	-0.0635981	-0.0274252	0.0535836	0.033899	0.0530596	0.0834649	0.0324458	0.0494348	-0.0184741	-0.00152439	0.0169483	-0.0418705	0.0883646	-0.0105047	0.0807908	0.0730663	0.0691794	-0.0427339	0.046457	0.0136119	0.0267017	-0.0221058	0.0120866	0.0294695	-0.14597	0.0665309	-0.0335515	0.043581	0.0629094	0.0486972	-0.05361	-0.0438085	0.0499535	0.0489239	0.00355291	-0.0382911	0.0420183	0.0310513	0.0120596	0.0912862	0.0610771	0.0999159	0.0100865	-0.0528931	0.133967	0.0209816	0.0129996	0.0296349	0.0151916
IGF2BP2	-0.0120934	0.0277171	0.0499928	0.0981912	0.0135287	-0.0216496	0.0269671	0.0573822	-0.0172869	-0.0250952	0.00997573	0.0245034	0.000659777	0.0211647	-0.0229181	0.0294027	0.0441448	0.0143189	0.0117481	0.0300392	-0.0315403	0.0403007	0.0326257	0.0258311	-0.0627923	0.0116785	-0.00422639	0.00930959	-0.0213787	-0.00303937	0.0225083	-0.0201763	0.00488468	0.0563658	0.0641891	0.0517589	0.0102288	-0.0213521	0.0196746	0.0489357	0.0282215	-0.0252149	0.0320244	-0.0469769	-0.0695607	-0.0061254	0.00958913	0.0189132	0.0395551
HNRNPLL	-0.000648071	-0.00356897	0.0220118	0.0570744	0.0374898	0.000342083	-0.0318529	0.104479	0.0232855	0.0792527	-0.0472518	0.0358083	0.0418829	0.0180093	0.0584726	-0.112848	0.0398715	0.0516718	-0.0609596	0.0163171	0.045118	-0.0288444	-0.00820555	0.0383882	-0.075041	0.0491119	0.0779063	0.0229728	0.0443924	0.000338639	-0.124485	0.0406191	0.01941	0.0409513	-0.00907956	0.00460493	0.115099	-0.0280876	0.0420751	0.0452574	0.0468848	-0.0709067	0.0295667	-0.0983518	0.0307291	0.0582062	-0.000840339	-0.0353568	0.0555367
TARDBP	-0.105574	-0.0655627	0.0374565	-0.0356821	0.0683499	0.254261	0.0178531	0.0724755	0.0135868	0.110444	-0.00783376	-0.102186	0.151123	-0.0106893	0.0703946	-0.041886	0.0328966	-0.0367706	0.0607897	-0.161066	0.0248185	-0.0612228	-0.0507506	-0.0376173	-0.160509	0.0188511	0.00424244	-0.0786083	0.0538335	-0.0197933	0.12184	-0.0206719	0.0486861	-0.0231901	0.0472748	-0.0257249	0.250533	0.0198841	0.0795	0.124423	0.0246624	0.00794364	-0.0110282	-0.0260341	0.373413	-0.0549368	-0.0376175	-0.0620044	0.0120746
STAU1	0.0508936	-0.0445877	-0.0143073	0.0317824	0.076697	-0.049508	0.0575093	0.0252394	0.0689612	-0.0730896	0.0214827	0.0490767	0.0318759	0.0420968	-0.0703869	0.0331398	0.0101107	0.0370979	0.0148171	-0.0316062	0.0105616	0.0464344	0.0341617	0.0247208	0.0559462	-0.0278302	-0.0213211	0.0476909	0.0585225	-0.0320629	0.0926515	0.00602791	0.0471567	-0.0107282	-0.00873788	-0.0188067	-0.067324	0.0392207	0.0713259	0.0338309	0.00767556	0.00356226	0.0289173	0.0251986	-0.0259918	-0.0523993	0.0410898	0.0409293	-0.0442506
HNRNPC	0.0533336	0.00966968	0.0579793	-0.0306642	0.0743247	0.101232	-0.0247738	0.0565825	0.022504	0.17486	-0.0131983	0.0145372	0.0380122	-0.021465	0.00246948	-0.0180981	0.0294318	0.0825485	0.0236448	-0.0438669	0.0312333	0.00368416	0.0432665	-0.0149572	-0.0408146	-0.0589717	0.0479585	-0.0320119	-5.1411e-05	-0.0558658	-0.0240673	-0.0306157	-0.0324928	0.0283923	-0.0114793	0.00915999	0.0382437	0.0384442	0.0379171	0.0250183	0.0915485	-0.0536883	-0.043999	0.119448	-0.0792799	-0.0755802	-0.0357747	0.0308925	0.00238849
KIF1C	0.049121	0.0448523	0.0828833	0.00291308	0.0654949	-0.0125632	0.00338392	-0.00662415	-0.091839	0.00725626	0.058254	0.0313398	0.00632802	-0.000667465	0.0170428	0.00911293	0.0367349	0.0703314	0.0342766	-0.020795	0.0206177	0.0825131	-0.0425821	0.0246215	-0.00441274	-0.0399044	0.0205577	0.0929551	-0.0566986	0.00468694	0.11501	0.00745992	0.0382104	0.032231	0.0016072	-0.0275792	0.00176552	0.0129957	0.00683321	0.030132	0.0265501	0.0239214	-0.00240394	0.107154	-0.0358497	0.0211692	0.0120971	0.0543794	-0.0380644
SUGP2	0.0264116	0.0530372	-0.0511685	0.0194092	-0.0258491	-0.0877848	-0.0163646	0.0319446	0.065084	-0.0398456	-0.00622521	0.0839249	0.0235462	-0.080137	0.00581763	0.0252168	-0.00976766	0.0144653	0.0599675	0.0890922	0.0521138	-0.129225	0.0361497	0.0113295	0.122662	0.0425085	-0.0110801	0.0485406	0.0427809	-0.0227181	-0.0859358	0.0292339	0.0280353	0.0122686	-0.143241	0.0183266	-0.0373211	0.0102378	-0.0833289	-0.03024	-0.114055	0.0260113	0.0250294	-0.0193816	-0.0857901	0.0143483	-0.0176223	0.0626025	0.0244043
DDX24	0.0317282	0.0520364	0.0557267	0.0419713	0.0963072	-0.0599511	-0.00281103	0.0364487	0.019407	0.0367604	0.00551469	0.0278518	0.039629	0.0703367	-0.015919	0.0157358	0.0160655	0.0118276	-0.00530057	0.0200891	-0.0200803	0.0138925	0.0295551	0.0559356	-0.0353737	-0.0205523	0.0169792	0.0514822	0.00265741	-0.0593484	0.105251	0.0564446	0.0665604	-0.00993626	0.0119643	0.0497716	-0.0211281	0.0273035	-0.0410126	0.00724653	0.0162032	-0.0196728	0.0660252	-0.0690952	-0.0315078	0.0121338	0.0362118	0.0152713	0.0211848
RPS3A	0.0138813	0.00223974	0.0500058	0.0363537	0.107933	0.0439607	-0.0651383	0.0190302	-0.0296751	0.0692035	0.0106675	-0.0724923	0.0864528	0.0399644	0.0393158	0.0351819	0.0535276	0.037428	-0.0609288	-0.0505393	0.00934262	-0.0520401	0.0395214	0.011552	-0.179587	0.0203261	-0.0307362	0.0206564	0.00394302	-0.0147755	0.140373	-0.0175806	-0.0838299	0.0754602	0.037867	0.00739599	0.102484	0.0142909	0.031368	0.0568528	0.0533964	0.00121698	-0.0417505	0.00122517	0.124272	-0.0830627	-0.0164238	0.00822601	0.0396714
PPIG	0.041036	0.0161992	0.0494074	0.0262752	0.0469564	-0.031781	-0.0273293	0.00458251	0.0217078	0.0261819	0.0438353	-0.0280834	-0.00219546	-0.0898113	-0.0594097	-0.00534577	0.00433679	0.0274391	0.00128436	0.00905242	-0.000981143	-0.130616	-0.0232109	0.0063808	0.000847937	0.0556649	0.0323854	-0.000336852	-0.0210189	-0.018457	0.0669707	0.0592819	-0.00548235	-0.0221123	-0.0898038	-0.00193499	-0.00702128	0.0322686	0.00621633	-0.0365161	-0.0776306	0.00184858	0.0448797	-0.0155961	0.00553532	0.0374043	-0.0115212	-0.0237298	0.00270555
G3BP2	0.00182384	-0.0376164	0.0429571	0.0642341	0.0635523	0.0424917	-0.0252119	0.00285036	0.0332318	-0.00458019	0.00782539	0.00357484	0.0195533	0.0333522	0.0396258	0.0946895	0.0151304	-0.0622782	0.0250273	-0.0240385	-0.0216426	0.0217077	-0.0185502	0.0174124	-0.0909455	0.0345994	-0.0091906	0.00413491	0.0274708	-0.0416703	-0.041063	-0.0322393	0.0767207	0.0491874	0.0292903	0.0359046	-0.0107907	0.0185072	-0.0130951	0.0198576	0.061494	0.00581253	0.00616539	0.00980808	0.0241746	0.0279889	0.0374661	0.0108408	0.0340232
NSUN2	0.0281639	0.0575995	0.028967	0.168134	-0.0384918	-0.192626	0.0519535	-0.038088	0.087438	-0.108588	0.0268213	0.0393728	0.0171659	0.0496838	0.0278111	-0.0458559	0.0890174	0.0420945	0.0184971	0.1164	-0.0179595	0.0526776	0.0465484	-0.0249688	0.106218	0.07602	0.0805561	0.0248966	0.0596329	0.0194059	-0.0614211	0.0454434	0.0553192	0.0568907	-0.0186982	0.112568	-0.0933449	-0.0206962	0.00570791	0.0235653	-0.0674093	-0.060295	-0.01819	-0.152145	-0.138557	0.0626365	0.0328471	0.0531061	0.0490907
UTP3	0.0719834	-0.0292334	0.0507352	0.0820921	0.0632233	0.0176775	-0.00213119	-0.00262179	-0.00510866	0.04878	0.0143244	-0.0145365	0.0214579	0.00179418	0.0163015	0.08566	0.0651385	0.0478153	0.0496579	0.00140526	0.0614142	0.00977375	0.0428181	-0.0172766	-0.0361348	0.0292436	-0.218988	-0.0103381	0.0387193	0.077824	0.0419946	0.0031303	0.126859	0.0403115	0.0296823	0.0239959	0.0664757	0.0398124	0.0115778	0.0371406	0.00414377	0.00599618	-0.0330179	0.0682527	0.0126396	-0.0499254	-0.0016305	0.0290265	0.0216756
SF3B4	0.010761	0.0282956	-0.0404202	0.0680202	0.0166191	0.0113088	0.0591011	-0.0231374	-0.0217775	0.0515654	0.0523722	0.0475155	-0.0842904	0.0112113	0.0395185	0.0430521	0.05274	0.0265066	0.0503612	0.00287317	0.0131216	0.0430878	-0.0251034	-0.0345313	0.0415685	0.0622297	0.0289886	0.0122029	0.0122197	0.00561927	0.201072	0.0229394	0.0148163	0.038848	0.00892753	0.0517524	0.0752793	0.0420265	0.0524777	0.0134424	0.0107004	0.0338312	-0.0365478	0.00211564	-0.110821	0.0982088	-0.0775254	-0.0338827	0.100685
SF3B1	0.0662771	0.00782905	-0.0320929	0.0499883	0.00126304	0.0255753	0.0696587	-0.0436498	0.032365	0.0358757	-0.0298945	0.0713649	-0.0308869	0.0351503	-0.0135688	-0.0928186	0.0505623	0.0974471	0.0266602	0.063764	-0.00438428	-0.0577742	-0.0939602	-0.00171514	0.144258	0.0951624	0.0237188	0.0466233	-0.0423689	-0.0288946	0.139312	0.060252	-0.00739943	-0.0407669	0.00103295	-0.0567797	-0.0244333	-0.0198176	0.00673247	0.0476104	0.0857813	-0.0331468	0.096462	-0.0557561	-0.0755601	0.115402	0.0249311	0.0358286	0.0573439
CPSF6	0.00360179	-0.0426251	0.0304434	0.00945148	0.0201867	0.113859	-0.0001485	0.0218696	0.0676597	0.0749167	0.0741426	-0.0976154	0.0280006	-0.0308303	-0.011346	-0.0215598	0.00807351	-0.0702457	-0.0410051	-0.0432685	0.00783745	0.0140372	0.0528487	0.0232358	0.0437597	0.00772439	-0.00925467	-0.0251199	0.0478925	-0.0123844	0.194914	0.0850494	0.0179925	0.0683974	-0.0133344	0.0041254	0.0845861	-0.019146	0.0354973	-0.00523764	-0.0173396	-0.0115072	0.00408124	-0.0943257	0.184416	0.0083145	0.0892791	0.000679599	0.0023592
DDX3X	-0.0409623	0.0494792	0.00866641	0.0599196	-0.0109944	-0.00167933	0.0036574	-0.0106639	0.00287841	-0.0439123	0.00157832	0.0213697	0.0938641	0.0278877	0.0115227	0.0518389	-0.0471309	0.0342263	0.00768202	0.0501543	0.0390136	0.0224198	-0.0241263	0.0236621	-0.00649108	0.147948	0.0233069	0.0269051	0.0121545	-0.00865746	-0.00928016	-0.0118051	-0.0219586	0.000982466	0.0173369	0.0551017	-0.0539322	0.051988	0.0109191	-0.00353769	-0.0266762	0.162134	0.0472103	-0.0867506	-6.25184e-06	0.00870478	0.0139299	0.0574116	0.0145896
TIA1	0.150321	0.0348701	-0.0570481	-0.0172886	-0.0329717	-0.102781	-0.0070862	-0.10117	0.0799461	-0.0327658	0.0253944	0.0874503	-0.161574	-0.00269277	0.00505569	0.0107227	0.0321933	-0.000440138	0.0381148	0.047956	-0.00532464	0.0594987	0.019599	-0.0577658	0.0744941	0.00104671	0.0302047	0.0763999	0.0184466	-0.0014988	-0.0442153	0.00172607	0.103802	0.0391991	0.0190352	0.091689	-0.0400591	0.0120193	-0.0699358	-0.132614	-0.0312194	-0.0192276	0.0435007	0.0840104	-0.134889	-0.0041254	-0.0399918	0.0579058	-0.00996974
EIF2S1	-0.00467648	-0.0042538	-0.0224113	0.098625	-0.0260435	-0.120459	0.0581198	-0.0286768	0.0695988	-0.147728	0.00387794	0.103025	-0.0308652	0.062413	-0.00538589	0.046967	0.0357111	-0.0583978	0.00824413	0.0861601	0.0240241	0.0249938	0.0293545	0.0170662	0.101279	0.0776256	0.0295126	0.0495525	-0.0105371	-0.0351761	-0.0620989	-0.040694	0.0195231	0.000477466	-0.0125413	0.0476374	-0.1546	-0.0179748	-0.0657359	-0.0780592	-0.0438218	0.0131354	0.052863	-0.0826008	-0.214919	0.0904442	0.0890884	0.0274056	0.0533349
QKI	0.0157697	0.0599843	-0.0972943	0.0965585	-0.0568182	0.00796728	0.0485793	-0.049706	0.0381238	-0.0843135	0.0381264	0.0323565	-0.113513	0.0643914	0.0316359	0.0417437	0.0284174	-0.0102743	0.00178695	0.0583748	0.0457413	0.0314004	0.0244359	0.0118096	0.149114	0.0426472	-0.0340799	-0.0072069	-0.0414404	-0.019671	-0.139087	0.0782786	-0.0116987	-0.0391405	0.0170632	0.051843	-0.104551	0.02267	-0.0324577	-0.0199085	-0.0781454	0.00475899	0.00430243	-0.000509987	-0.102115	0.056323	-0.0909204	0.0466516	0.0401787
RAVER1	-0.0212205	-0.0321789	0.0078769	0.0360253	0.00845466	0.244282	0.0455587	0.125081	0.0712288	0.0431663	0.028347	0.022431	0.0236522	0.0158834	0.0592687	-0.0351335	-0.0497652	0.0926543	0.0328108	-0.0582179	0.0319358	0.0260116	0.0129492	-0.0338402	0.0474985	0.0660453	-0.0350873	0.00759137	-0.00069362	0.0604469	0.024265	0.00405477	0.0110209	0.0190299	0.0100351	-0.0485434	0.111748	-0.00524492	0.0306202	0.125205	-0.0659017	0.0979627	-0.0582378	0.0178237	0.163363	0.00377664	-0.011161	-0.0795486	-0.049111
IGF2BP1	0.0136122	0.0118067	0.115072	0.0115444	-0.0279489	0.0440002	-0.00219319	0.0437518	-0.024499	0.0295431	0.0176275	-0.00677264	0.00266097	0.00631151	-0.00176356	0.00631151	-0.0740317	0.0306354	-0.00776674	-0.0274054	0.0320961	0.0198864	-0.0151274	0.0714457	-0.0468259	-0.0112237	0.0611256	0.0289788	-0.0355905	-0.0201398	0.160742	-0.048278	-0.00177666	0.0944832	0.0347542	-0.0198017	0.104151	-0.0174389	-0.0282683	0.0526663	0.053155	0.0266848	-0.0433936	0.0676521	-0.0298716	0.0207093	-0.0189397	-0.0327098	0.0127541
HSPD1	-0.0637751	-0.0161408	0.0200117	-0.0365558	0.0444349	0.202672	0.0685764	0.0762445	-0.014215	0.0944727	0.0259585	-0.0771768	0.14844	-0.134624	0.044546	0.0410198	0.00841904	-0.00861653	-0.0342798	-0.0345322	-0.000530348	-0.158245	-0.0787149	0.031916	-0.123017	0.147137	0.0599446	-0.0633698	0.0771436	-0.0212255	0.117676	0.0102661	-0.0368867	0.046222	-0.0283833	0.0231658	0.184446	0.0452374	0.0642763	0.142264	-0.11196	0.130142	-0.0434413	0.0373858	0.322446	-0.0418613	0.0478266	-0.0252958	0.0544233
HNRNPA2B1	0.0437545	0.0242854	2.31897e-05	-0.00891949	0.0230039	0.0770957	0.00897558	0.0156004	0.0215105	0.0294977	-0.0420392	0.0194879	0.0591614	0.0167317	0.0106173	0.0686712	-0.00786272	0.048554	0.0325421	0.0206858	0.00723615	0.0125169	-0.0170904	0.064711	0.0447691	0.0302742	0.0632477	-0.0327183	0.0398378	-0.0132412	0.007023	0.0873275	0.0940906	-0.062217	-0.0140089	-0.0502343	-0.0175939	0.0312309	-0.01026	-0.055263	0.0179351	0.101382	0.00730953	0.0698565	0.0357751	0.0574288	-0.0643183	-0.0102295	-0.00517561
AUH	0.0253777	0.0279506	-0.0470961	0.104211	-0.0248946	-0.00209735	-0.00989413	0.00297598	0.0778156	-0.0736109	0.00133896	-0.177447	-0.044926	0.00995463	-0.0101491	0.0343952	0.00575743	0.0501849	-0.0453987	0.0464977	0.0567856	0.0786651	-0.0069934	-0.000579875	0.196106	0.0257399	0.0302487	0.0463754	-0.0188472	-0.0456588	-0.115693	0.0357571	0.0575653	-0.0468468	-0.0477155	0.062538	-0.0794856	0.00961296	-0.0500471	-0.0732345	-0.000323881	0.0275298	-0.0183975	-0.0341424	-0.121439	0.0979634	0.078618	0.0401476	0.02856
CNOT7	-0.0230247	-0.00923622	0.0769395	-0.156103	-0.00578077	0.14521	-0.0899912	0.0707193	-0.0259169	0.135756	0.051359	-0.0551708	0.127002	0.0138245	0.0591857	0.134067	0.0305061	-0.0147288	-0.099337	-0.0737157	0.0351502	-0.0295581	-0.0108967	-0.00949477	-0.0549859	0.041338	-0.066744	-0.0715052	0.0355485	-0.0114697	0.0030076	0.0018783	0.0632769	0.0621319	0.0606644	0.0869438	0.0637714	0.044722	0.0732358	0.128077	0.0292357	0.00393852	-0.0730063	0.0133416	0.107027	-0.00996152	-0.0394586	-0.0322358	0.0177194
TRA2A	0.0268044	0.096834	0.0378587	0.00289047	-0.0545296	-0.153167	0.00453692	0.0227702	0.0220357	-0.0403321	0.00196323	0.0476656	0.010234	0.0412334	0.0209228	0.0795713	-0.0301663	-0.0566887	0.00606529	-0.00860443	0.0382084	0.0285041	-0.0297002	0.0082752	0.0156566	0.0576616	0.0385128	0.0665957	-0.0297164	-0.0197823	-0.0469407	0.0317249	0.0105671	0.0481304	0.0213666	0.0750099	0.00186052	-0.0109445	-0.0580661	0.0487656	0.0142536	0.018733	0.0467433	-0.0448853	0.00620314	0.0442593	0.111268	0.00277796	0.00277517
ATP5C1	0.0366865	0.0764165	0.000557005	0.0123877	0.00459933	-0.152286	-0.00175352	-0.0269747	0.0502798	-0.0339428	0.00528165	-0.0220529	0.0535023	0.0399368	-0.0977736	0.0513833	-0.0343882	-0.0278095	-0.012637	-0.00102202	0.0350241	-0.00413057	0.00232375	0.090112	0.00394875	0.0627944	0.0116779	0.0364316	0.0276565	0.0670103	0.124274	0.100158	0.0449625	0.0573852	0.0248115	0.0568657	0.0592593	0.00122085	-0.0340389	-0.00349756	0.025511	0.0458767	0.0607395	-0.051915	-0.00168521	0.0244865	-0.00010123	0.0981755	-0.0183451
CKAP4	-0.0337283	-0.0135029	-0.025709	0.0947105	0.0143732	0.0282925	0.0592032	0.0326685	-0.0901857	0.0141901	-0.00350689	0.0300711	0.0538255	0.0520232	-0.0277161	0.0238552	-0.0101432	-0.0376401	0.0110404	0.0667342	0.0619899	0.0574035	-0.0422834	0.0207414	0.096119	0.151821	-0.0332437	-0.00512692	0.0388141	0.0188134	0.0717912	-0.00468135	0.0137411	0.0558229	0.0142661	0.00409562	0.0531559	-0.012582	0.0656621	0.00422399	-0.0280055	0.124925	0.00941574	0.027823	0.0123902	0.117857	0.00507163	0.00457416	0.121406
MSI2	0.0861053	0.0342768	0.051985	-0.00760078	0.0611924	0.0566671	0.0278944	-0.00789522	-0.028154	0.00387702	0.0160159	0.00390354	0.0308577	0.0450768	-0.0641634	0.0409158	0.0515117	-0.0183471	0.00721489	0.0137131	0.0328935	-7.28076e-05	-0.0449442	0.0396562	-0.0178014	0.0398395	0.000398078	0.0600658	0.0266142	-0.0120763	0.0826507	0.0113542	0.0581177	0.0608255	-0.00627694	0.0344393	0.000950127	0.0179948	-0.00588097	0.00934896	0.0315521	0.0177869	0.054232	0.0674625	-0.00450173	-0.0302022	-0.0323787	0.0741703	0.0277052
DKC1	0.0295158	0.0578669	0.0699904	-0.0189736	0.100849	-0.0642377	0.0450356	-0.00235099	-0.0982357	0.0232562	-0.0184454	0.0609871	0.0352005	0.069575	-0.0598206	0.0478116	0.0609543	-0.00402025	0.00810386	-0.0196525	0.0238385	0.00354273	-0.0214526	0.0369032	-0.0260102	0.0220718	-0.0429859	0.103196	0.041979	0.00272521	-0.0822543	0.0327747	0.0466583	0.0379784	-0.0115035	0.072593	0.0097449	0.00268414	0.0224573	0.0288303	0.0684333	-0.0696218	0.0649516	0.0932309	-0.0498279	-0.121294	0.0303964	0.0537751	0.0109393
SRSF7	0.0308906	0.0291378	-0.112924	0.0888723	-0.0251514	-0.0373394	-0.00419113	-0.0582541	0.0352867	0.013671	-0.0082352	0.0266345	-0.0722019	0.0149307	0.0445807	0.00771931	0.0450289	0.10759	0.0223709	0.0650057	0.0302652	0.0633518	0.0438493	-0.00603252	0.0851472	-0.0244837	0.0228476	0.0914085	-0.00741518	-0.0507722	-0.00536633	0.037017	0.0627664	0.00667737	-0.0252132	0.0227571	-0.100046	0.0117378	0.0122385	-0.0223253	0.00355283	0.00832932	0.0148887	-0.0352178	-0.0696804	-0.00832684	-0.0452907	0.0397939	-0.0264167
SUCLG1	0.0253572	0.024886	0.101817	-0.0162967	0.040034	0.0663582	0.0571817	-0.000488154	0.00262954	0.0880921	-0.0316329	0.00633655	0.028279	-0.0320993	0.0611298	0.0385779	-0.00361085	0.0230631	0.0179621	0.0332969	-0.053058	-0.0219243	-0.0727601	-0.0442407	-0.0162181	0.065352	-0.00295472	-0.0651303	0.104634	0.0198916	0.185485	0.0470902	0.0129899	-0.0234653	0.0698756	-0.0184556	0.0757155	0.0146916	0.0333133	0.0149649	0.0877651	-0.0627971	-0.0207365	0.0595381	0.090152	-0.0654158	-0.0275062	-0.015996	0.0664923
SRSF1	0.0511973	0.0404399	0.0172355	0.0825361	0.0925828	-0.00995654	0.0198252	-0.0473214	-0.0541769	0.0626303	0.0116722	-0.0453602	-0.0654908	0.048216	-0.0533285	0.0729321	0.0134393	-0.000851267	0.0692973	-0.00192749	0.0379543	-0.0468002	-0.0159121	0.00513815	-0.136521	0.00936113	0.0135648	-0.031656	0.013112	0.0228314	0.308099	-0.045913	-0.0554302	0.0419987	0.034414	-0.00228221	0.136264	0.0330639	0.0927897	0.00111289	0.053533	0.00586345	-0.0268106	0.0261552	0.079568	0.0137683	-0.164568	0.0174101	0.0953106
HLTF	0.0257019	0.0450403	0.0178171	-0.00756149	-0.0651484	0.0305053	-0.0137196	0.0100009	0.0160463	0.0116177	0.0290712	-0.0537602	0.0588924	-0.00376558	0.0197475	0.0135215	-0.0588296	-0.00441154	0.00684697	-0.0638465	0.0693943	-0.00625884	-0.0287249	-0.00628372	-0.0781976	0.0491442	0.0765887	0.0121849	-0.00755121	-0.00261513	0.0295468	-0.0257807	0.00634891	0.0407638	0.0380323	0.0149707	0.0899295	-0.0521867	0.0242119	-0.00195673	0.0158324	-0.00668242	0.00513815	0.0237401	0.109864	-0.0323087	-0.00151985	-0.0829406	-0.033326
DAZAP1	0.0324974	-0.00512765	-0.00346116	-0.0429342	0.042428	0.0725233	0.0215851	-0.0148151	0.014043	0.0112572	-0.0242018	0.0222141	0.0496424	-0.000386896	0.0624384	0.00846111	0.023308	-0.0263718	0.0667179	0.0102768	-0.0391473	0.0894649	-0.0213396	-0.0542599	0.0228459	0.0513596	0.0477621	-0.0155672	0.0199146	-0.0173091	-0.0432982	0.0311945	0.0292236	-0.0615427	0.0555614	-0.0394762	0.0343616	0.0361398	0.00528659	-0.0280655	-0.0329292	0.0218517	-0.00749793	0.0548598	0.0395937	-0.00461216	0.0166114	0.0557585	0.0321115
DDX21	0.0528939	0.0601563	0.0511376	0.031784	0.042583	-0.113549	-0.030992	0.0422304	-0.00167456	-0.0430318	-0.0411979	0.0403489	0.0146446	0.0286482	-0.0375475	0.0342486	0.0308138	0.0232594	-0.0421045	0.0616539	-0.000725495	0.0634183	-0.0171712	0.0501629	0.0391519	-0.0224908	0.0574935	0.0402014	0.0166808	-0.0143749	-0.0216105	-0.0245948	-0.00575167	0.0397121	0.00143393	0.107161	-0.0307464	0.0532966	0.027108	0.0455262	0.042504	-0.0564362	0.0369006	0.0465584	-0.133339	0.019757	-0.028253	0.00988083	-0.003811
ABCF1	0.0319164	0.0566075	0.0794116	0.014079	0.0867722	0.0534942	0.0379932	0.0989956	-0.0770518	0.0677007	-0.0169296	0.0347883	0.0598387	0.0179916	-0.0138703	-0.00362344	-0.00383824	-0.00810808	-0.00456258	0.027213	0.0690084	-0.0324193	-0.0514235	0.0163688	-0.0822635	0.0957602	0.010157	0.0427894	0.0382467	-0.0444061	0.253848	-0.0652087	-0.0288558	0.0426794	0.0316143	0.0238073	0.102957	-0.0164984	0.0700636	0.0365703	0.0893773	0.0173031	0.0311682	0.0172054	0.0576893	-0.09711	-0.0372589	-0.0339377	0.0716093
FXR1	0.0135314	-0.0193871	0.080298	-0.00778668	0.073475	0.0412077	-0.0406074	-0.00794132	-0.0248532	-0.00506636	0.0122343	-0.0483837	-0.0098333	-0.0161196	0.0086424	0.00697402	0.0460447	-0.0367941	0.00421542	-0.00561007	0.000598573	-0.0150891	-0.00355853	-0.055442	-0.14462	-0.0618292	-0.0240821	-0.00168887	0.00274407	0.080673	0.225941	-0.0432231	0.03786	0.0786804	0.0251103	0.0182767	0.0322869	0.0747472	0.0333984	0.00704819	0.0418696	-0.0249667	0.00973382	0.10953	0.0522343	-0.0540811	-0.0153901	-0.0510459	-0.0658618
CALR	-0.052049	-0.00180051	-0.00802436	0.0259596	0.0450754	-0.0104169	-0.0385721	0.0725768	0.0199401	0.0242273	0.0135512	0.00119643	0.00113595	0.00284173	0.0243458	-0.0279631	-0.0309595	-0.0439093	-0.0096325	0.0533024	0.0713674	0.0136284	-0.00033805	0.0295951	-0.0491196	0.00581631	0.015778	-0.0102992	-0.0168813	0.0394976	-0.0507977	-0.0156338	0.0271821	-0.00114397	0.0305757	0.0685774	0.0333027	-0.0149488	0.0293312	-0.00124012	0.0126785	0.100841	-0.0168094	0.0444081	0.00655893	0.0520176	0.0352789	0.000312577	-0.00638955
NUP35	-0.0196557	-0.0167723	-0.0154368	0.00724169	-0.0337499	0.104316	-0.00504494	0.0121775	-0.0253927	0.0338892	0.00759501	-0.0107389	0.0463634	0.020144	-0.0180936	-0.037047	0.0373315	-0.0502586	-0.0272902	-0.00495921	0.049563	0.0033967	0.0435063	0.0244379	-0.0214426	-0.0662827	0.0220414	-0.0408007	0.0340577	-0.0127615	0.100207	-0.0534924	-0.0140778	-0.0255817	-0.0101402	-0.0283038	0.0421552	0.00421392	0.0063924	-0.00321492	0.0253164	-0.0135919	-0.0185058	0.0561088	0.0503125	0.00223517	-0.024906	-0.0351355	0.00398237
G3BP1	-0.0311121	-0.0350956	0.079296	-0.0362002	0.0115779	0.00153983	0.0131037	0.0555118	0.026187	-0.0263544	-0.0246244	-0.00514679	-0.00147797	0.0279707	0.0271152	0.0228216	0.0405078	-0.0661559	0.0174458	0.0288953	0.0556396	0.0814276	-0.0217601	0.019111	-0.100049	-0.0364647	-0.00294913	0.0028409	0.0558439	-0.00265536	-0.0149531	-0.0308385	0.0653182	0.0346475	0.0117433	0.016263	0.0161778	0.0172196	-0.00560638	0.0527541	0.0344057	0.090028	-0.0149263	0.0466625	-0.00942897	0.0072044	0.0118437	0.0178697	0.0146782
TUFM	-0.0124294	-0.0185316	0.0970562	-0.0729103	0.0368041	0.14824	-0.00866798	0.00389719	-0.0149471	0.0466383	-0.0364522	-0.0567837	0.085107	-0.00619489	0.018566	0.0653282	0.020481	0.0655018	-0.0572342	-0.0164428	-0.00356389	-0.00591547	-0.0364441	-0.0373609	-0.0559825	0.0198146	0.0142697	-0.0733886	0.0287136	6.32147e-05	0.0152411	-0.0462296	0.0269444	-0.049511	0.0177054	-0.00404111	0.0634348	0.0367845	0.0257207	0.0388207	0.002275	0.0716513	0.00827361	0.050497	0.124575	-0.000607125	0.0221136	0.018833	0.0107583
TRIM56	0.0435138	-0.0159287	-0.0120387	0.080991	0.0131456	-0.0452555	0.00637414	0.043024	0.0780036	-0.0208101	-0.0112094	0.0365893	0.0781819	0.0326379	0.00602	-0.0101216	0.0465218	0.0445715	-0.027576	0.0721441	0.0627739	0.0379272	0.014823	0.0430367	0.0365333	-0.0245818	0.0579908	0.0269965	0.0347815	0.0249122	-0.0506317	0.0546303	0.00461384	-0.00747116	-0.0288771	0.00963515	-0.0400276	-0.00779399	0.0422349	0.0668603	0.0177358	0.0751639	0.0500983	-0.00592187	-0.146472	0.0509529	0.0956706	0.00915911	0.00298297
EWSR1	-0.0196238	0.0071034	0.049435	0.0200582	0.0167209	0.0900534	0.0331153	-0.0126992	-0.108001	0.0604682	0.0552966	-0.00552042	0.0296262	0.0227784	0.0548554	-0.00161208	-0.0111098	-0.0196566	-0.00250974	0.0255987	-0.052089	-0.0474986	-0.0363974	0.0161658	-0.0636067	0.128744	0.041344	0.0131546	0.0630553	-0.00259573	0.0326644	0.0173459	-0.0584762	0.0515833	0.0738021	0.00351039	0.0876918	-0.00562626	0.0597243	0.025939	0.0133061	-0.0104933	-0.0276067	-0.000879779	0.107698	0.0201604	-0.01461	-0.0524296	0.0332225
EEF2	-0.0098084	0.00722487	0.0557364	0.0177765	0.106967	-0.112144	-0.0454319	0.0579398	-0.0285463	0.0905611	-0.0128242	-0.0449073	0.0583178	0.00883386	0.0174236	0.00402585	0.0225357	-0.00818057	0.00977176	-0.0401588	0.0386319	-0.0115714	-0.0234954	-0.0171054	-0.102937	0.0190086	0.0318779	-0.0101046	0.0207591	0.0537879	0.155865	-0.0177603	-0.0187011	-0.0507446	-0.0139196	-0.0603527	0.127441	0.00375241	0.0528611	0.0859949	0.139765	0.0504136	0.00864368	0.0807265	0.105695	-0.0176367	-0.000938793	0.00804764	0.0129432
ILF2	-0.0103932	0.0312128	-0.0186177	0.105706	0.0143705	-0.00984699	0.0794682	0.0361943	0.0351917	0.013568	0.0292795	0.0623916	-0.0285007	0.0834725	0.0467957	-0.00473407	0.0114462	0.0601099	0.0142944	0.104879	-0.00834212	0.0929283	-0.0169874	0.037986	0.0601704	-0.0287601	0.0507542	0.0801604	-0.00354423	0.01143	-0.0393733	-0.0148994	-0.0114403	0.0215655	-0.0283877	0.0121814	-0.015542	-0.0140221	-0.0581087	-0.0189139	-0.0357966	0.0567007	0.0366246	0.016057	-0.191791	0.143979	0.0206344	0.0104221	0.0988584
[truncated: 86 more columns]

## Sheet: Figure 1b (K562)
Spearman correlation between editing direction values
0	U2AF2	NCBP2	ZRANB2	NELFE	FKBP4	PRPF8	PUF60	TROVE2	PRPF6	CPEB4	SNRNP200	EIF3A	EIF3D	BCLAF1	EIF3G	MBNL1	PTBP1	TARDBP	MAGOH	NOL12	LARP4	LARP7	SF3A3	FXR1	FXR2	MTPAP	PA2G4	PABPC4	GTF2F1	AKAP1	PES1	EIF4G2	AKAP8	DDX47	DDX6	TRIP6	UPF1	SLBP	FUS	METAP2	KHDRBS1	AARS	PUM2	PUM1	KRR1	UBE2L3	MATR3	DHX30	CCAR2
U2AF2	1	0.0363142	0.0314204	-0.00595812	0.0556667	0.0425041	0.0352745	0.0429901	0.00305065	0.0270697	0.0162458	-0.0455425	-0.0448334	0.0605433	-0.057583	-0.0383638	-0.012956	0.0354764	-0.0583811	0.00196151	0.0294223	-0.0370259	0.0456958	-0.074918	0.0155727	0.014174	-0.00847353	-0.103912	0.0205077	0.0631724	-0.00761391	-0.0360137	0.00442014	-0.0270405	0.0861458	0.0123743	-0.036242	0.0920823	0.0608765	0.00910006	0.0980252	-0.0375137	-0.00437988	-0.0229612	0.0421109	-0.0306652	-0.0373786	0.0587544	0.0281585
NCBP2	0.0363142	1	-0.0285236	0.019067	0.0413341	0.0129072	0.0578904	-0.0141519	0.0396779	-0.0213567	-0.0269392	0.104336	-0.014343	-0.00560961	0.0486291	-0.00651954	0.0916004	0.032361	0.019191	0.049022	0.0262167	0.0245062	0.015495	0.0178474	-0.105914	0.0708528	0.0356501	-0.000653036	-0.000855635	-0.0917719	0.0142602	0.0639304	0.0314597	0.0567954	-0.0332761	0.0198924	0.00509965	0.0310171	0.0106903	-0.00997036	-0.000349265	0.00637816	0.0523295	0.0455494	0.0278456	-0.00832507	0.0271411	-0.00879284	-0.0271714
ZRANB2	0.0314204	-0.0285236	1	0.0119818	0.0485875	-0.00684808	-0.0197292	0.0290635	-0.0505534	0.0456932	0.00569587	-0.076334	-0.0291366	0.0315589	-0.0330748	-0.00247124	-0.0448358	0.0521291	-0.010504	0.0162522	-0.035886	-0.0384243	0.0428134	-0.0834123	0.0677679	0.00987482	0.0416768	0.000702979	-0.0279898	0.0430799	0.0516361	-0.0123336	-0.00848076	-0.0190256	0.00277017	0.0256212	0.0324228	0.0516452	0.0318777	-0.0375253	0.0678323	-0.0182394	0.0425693	-0.00557209	0.0460109	0.0353967	-0.00311315	0.00965096	0.0555666
NELFE	-0.00595812	0.019067	0.0119818	1	0.0287208	0.0473165	0.0561617	-0.0193353	0.0592425	0.00325006	-0.0280284	0.0839016	0.101578	0.0101973	0.123667	0.0369806	0.0943697	0.00691847	0.0471986	0.00684909	0.0898753	0.0554453	0.0480837	0.150947	0.012989	0.0574719	0.0383772	0.0024025	0.0144315	-0.0538877	-0.0194957	0.081785	0.0616645	0.0593408	0.0125447	-0.00131246	0.0305284	-0.0298547	0.00473344	0.0256962	-0.00802566	0.0488514	-0.00966992	0.075777	0.0216541	-0.00816004	0.024137	0.033767	-0.00306124
FKBP4	0.0556667	0.0413341	0.0485875	0.0287208	1	0.00135462	-0.00410693	0.0673878	0.0186997	0.0414124	0.0428635	0.00594892	-0.0535938	0.0114015	-0.0278758	0.0332974	-0.000298356	0.0318101	-0.0220785	-0.0306042	0.0212138	-0.0695119	0.047677	-0.0560875	0.0417347	0.00913539	0.0777284	0.0329999	0.0467877	0.0587974	-2.17183e-05	0.00219997	0.0144908	0.00867262	0.0318151	0.0370212	0.0410083	0.0387022	0.0292501	0.0200506	0.0157621	-0.131263	0.0289305	0.00559332	0.0366462	0.0652721	-0.00937578	0.041314	0.0242036
PRPF8	0.0425041	0.0129072	-0.00684808	0.0473165	0.00135462	1	0.170044	-0.0195991	0.0831744	-0.00164527	-0.014195	0.190867	0.0962538	0.0186802	0.101316	0.019502	0.0509911	0.0409865	0.135992	0.0483769	-0.0821407	0.051139	0.0305792	0.175426	0.0338791	0.0375819	-0.0760124	0.000159539	0.0403732	-0.0527116	-0.0610765	0.0284622	0.0193287	0.101289	-0.0972819	-0.0213491	-0.00475417	-0.046551	0.0251372	-0.00250978	0.037735	0.123001	0.0400083	-0.00918705	0.0161112	-0.00270215	0.102668	-0.0118229	0.0102824
PUF60	0.0352745	0.0578904	-0.0197292	0.0561617	-0.00410693	0.170044	1	-0.0026546	0.0370568	-0.0223513	-0.0184552	0.0640164	0.137334	-0.00187685	0.142291	0.0406031	0.135235	0.0103774	0.101463	-0.049658	0.011252	0.0662739	0.0470012	0.205028	-0.0264111	0.0245358	-0.031492	-0.040903	0.0508452	-0.0570673	-0.0306633	0.000637577	0.0343945	0.0794893	-0.0232368	-0.0161621	-0.0167389	-0.0633761	-0.00419801	0.0993951	0.01076	0.128419	-0.0538286	-0.00631317	-0.00318151	-0.071221	0.0789067	0.0209258	-0.0853053
TROVE2	0.0429901	-0.0141519	0.0290635	-0.0193353	0.0673878	-0.0195991	-0.0026546	1	0.00252002	-0.00539524	0.00784079	-0.0373849	-0.0111256	0.0291441	-0.0413081	-0.0370902	-0.0497674	0.0270981	-0.0172741	0.0250338	-0.0125648	-0.046884	-0.00585795	-0.0280625	0.00756252	0.051358	-0.0217075	0.0292062	-0.013222	0.0310701	0.00678552	-0.00419137	-0.0199684	0.0224841	0.0183375	-0.00991385	0.00576375	0.0173796	0.0238431	0.018604	0.0217414	-0.0448868	-0.00365035	-0.0137354	-0.0243802	-0.0408855	-0.0336677	-0.0113367	0.0282871
PRPF6	0.00305065	0.0396779	-0.0505534	0.0592425	0.0186997	0.0831744	0.0370568	0.00252002	1	0.0154603	0.0332221	0.0293336	0.0789319	0.0218731	0.0640618	0.0607338	0.0826657	0.0605309	0.0348108	0.00241164	0.046494	0.0832874	0.08514	0.131837	0.0037836	0.00991196	0.0214434	0.0197541	-0.0131578	-0.00124054	-0.0173868	0.033604	-0.0249876	0.0736275	-0.016715	-0.0120797	0.0234825	-0.0357328	0.0445517	0.096424	0.0263618	0.0434654	0.018647	0.0637518	0.0253651	-0.020195	0.0430514	0.0178066	0.0253096
CPEB4	0.0270697	-0.0213567	0.0456932	0.00325006	0.0414124	-0.00164527	-0.0223513	-0.00539524	0.0154603	1	-0.0106115	-0.0671663	-0.000882729	0.0631318	-0.0157734	0.0309901	0.0158319	-0.0217042	0.033497	0.0159921	-0.0206901	-0.00726741	0.0189538	-0.0187152	0.0113509	0.0219049	0.01129	0.0411976	0.0301925	-0.00521205	0.0114628	0.028655	-0.00113689	-0.370908	0.0143562	0.0336045	0.0262943	0.0731005	0.0108788	0.0271288	0.0514356	-0.00391378	-0.00141682	0.00145247	0.0261574	0.062908	0.00494978	0.0362761	0.0528303
SNRNP200	0.0162458	-0.0269392	0.00569587	-0.0280284	0.0428635	-0.014195	-0.0184552	0.00784079	0.0332221	-0.0106115	1	-0.0549161	-0.0489918	-0.00333573	-0.0520787	0.0203192	-0.0385277	0.00646602	-0.0486153	-0.0311861	-0.0432981	-0.00865922	-0.00184475	-0.0911756	0.0163047	-0.0130859	0.0255791	0.00509197	0.00239218	0.0495439	0.0320403	-0.0148772	0.0237192	-0.041192	0.0165124	0.00831642	-0.00782066	-0.0124447	0.0143356	0.0267061	0.00614683	-0.023144	0.00563307	-0.0200118	0.0221224	-0.00256474	-0.0152114	0.0170522	-0.00143596
EIF3A	-0.0455425	0.104336	-0.076334	0.0839016	0.00594892	0.190867	0.0640164	-0.0373849	0.0293336	-0.0671663	-0.0549161	1	0.155009	-0.00494051	0.215823	0.0782881	0.221493	0.0515615	0.167188	0.0822894	0.0741176	0.0882097	-0.0556805	0.249276	0.0105809	0.0980449	-0.00472062	-0.0431011	0.0260648	-0.0253132	-0.0895509	0.138419	0.0274732	0.202029	-0.0987491	0.0274076	0.077076	-0.109721	-0.0619771	0.0768301	-0.0846847	0.0894671	0.0511233	0.0731983	0.00540222	-0.0423277	0.0968485	-0.0644293	0.0225799
EIF3D	-0.0448334	-0.014343	-0.0291366	0.101578	-0.0535938	0.0962538	0.137334	-0.0111256	0.0789319	-0.000882729	-0.0489918	0.155009	1	-0.0242953	0.174036	0.00288662	0.112018	-0.00673322	0.128283	0.0260437	0.00510243	0.0797438	-0.0424155	0.25047	-0.0270834	0.0403797	-0.0465005	0.041289	0.0434313	-0.0646479	-0.0989896	0.129368	0.0681994	0.102669	-0.0191295	-0.0159293	-0.043867	-0.166825	-0.0240416	0.0421689	-0.031474	0.137682	0.0199334	0.0115066	-0.0277891	-0.0183767	0.107604	0.00490128	0.00263879
BCLAF1	0.0605433	-0.00560961	0.0315589	0.0101973	0.0114015	0.0186802	-0.00187685	0.0291441	0.0218731	0.0631318	-0.00333573	-0.00494051	-0.0242953	1	-0.0431606	-0.000444689	-0.0293517	0.00136168	-0.023322	0.0197173	0.016515	0.0136901	0.0246658	-0.0619701	0.0201752	0.0268422	0.0219278	-0.0180215	0.0252486	0.0549518	0.069756	-0.0255975	0.0139478	-0.0137206	0.0317588	0.0629235	0.0365579	0.0889158	0.0245907	-0.0126025	0.0563638	0.0165143	-0.00985402	-0.00757418	0.00630534	0.0248509	-0.0313833	-0.0238843	0.029801
EIF3G	-0.057583	0.0486291	-0.0330748	0.123667	-0.0278758	0.101316	0.142291	-0.0413081	0.0640618	-0.0157734	-0.0520787	0.215823	0.174036	-0.0431606	1	0.071563	0.272755	0.0855936	0.176729	0.053989	0.0794053	0.1461	0.0224301	0.361178	-0.0344279	0.0358761	-0.026099	-0.00370381	-0.0144193	-0.124124	-0.0483636	0.167493	0.035428	0.145894	-0.047321	-0.0153733	0.00196041	-0.0767197	-0.153093	0.0246152	-0.00851282	0.11369	0.00679286	0.0404615	0.0291078	-0.0549338	0.145477	-0.00745981	-0.0238235
MBNL1	-0.0383638	-0.00651954	-0.00247124	0.0369806	0.0332974	0.019502	0.0406031	-0.0370902	0.0607338	0.0309901	0.0203192	0.0782881	0.00288662	-0.000444689	0.071563	1	0.0650451	0.0146461	0.0786539	0.0116364	0.0703036	0.0256062	-0.00172059	0.0963574	-0.0107212	0.00567885	-0.00858056	-0.0453445	0.0290741	-0.00832021	0.0121629	0.0345373	0.01185	-0.0105828	-0.0222469	0.0317701	0.00727092	-0.0252632	-0.0241937	-0.0085035	-0.00934727	0.0731609	-0.00973617	0.0238397	-0.00881421	-0.00827321	0.082235	0.0143781	-0.0253854
PTBP1	-0.012956	0.0916004	-0.0448358	0.0943697	-0.000298356	0.0509911	0.135235	-0.0497674	0.0826657	0.0158319	-0.0385277	0.221493	0.112018	-0.0293517	0.272755	0.0650451	1	0.0340317	0.108993	0.0631629	0.0993408	0.143344	0.0585921	0.35407	-0.0605689	0.0795733	-0.0202288	0.013856	0.0340485	-0.114819	-0.0155195	0.0975022	0.0398945	0.138683	-0.0278926	-0.0140318	0.0512228	-0.0857168	-0.0238244	0.067104	0.00944912	0.169685	0.0474086	0.0702901	-0.0417696	-0.0261285	0.086621	0.0247762	-0.0220056
TARDBP	0.0354764	0.032361	0.0521291	0.00691847	0.0318101	0.0409865	0.0103774	0.0270981	0.0605309	-0.0217042	0.00646602	0.0515615	-0.00673322	0.00136168	0.0855936	0.0146461	0.0340317	1	0.0139493	0.0289619	0.0702067	0.0358169	0.0370009	0.0900938	0.0194299	0.0384859	0.0219729	-0.0146171	0.0286651	-0.0188582	0.0517527	0.0357081	0.00737049	0.0303978	0.0063544	0.00258014	0.0274397	-0.0138405	0.00122199	0.109371	0.0148889	-0.000701154	0.0277122	0.0554446	0.0192906	-0.0053169	0.00601932	0.0506806	-0.0118086
MAGOH	-0.0583811	0.019191	-0.010504	0.0471986	-0.0220785	0.135992	0.101463	-0.0172741	0.0348108	0.033497	-0.0486153	0.167188	0.128283	-0.023322	0.176729	0.0786539	0.108993	0.0139493	1	0.011645	0.01444	0.0883387	-0.000209205	0.269304	-0.0377691	-0.00871359	-0.0360258	-0.0114415	0.0141773	-0.0998737	-0.0354106	0.0886283	-0.00541237	0.0690226	-0.064884	-0.00608697	0.0280107	-0.0684581	0.0207709	-0.00518054	0.00821386	0.124221	0.0358608	0.0136681	-0.0372176	0.0163116	0.0791044	-0.0523719	0.0198032
NOL12	0.00196151	0.049022	0.0162522	0.00684909	-0.0306042	0.0483769	-0.049658	0.0250338	0.00241164	0.0159921	-0.0311861	0.0822894	0.0260437	0.0197173	0.053989	0.0116364	0.0631629	0.0289619	0.011645	1	-0.00939431	0.0413157	0.0104279	0.0494664	-0.022378	0.0535592	0.00400714	-0.00380204	0.0092929	-0.0280537	0.0371046	-0.0317905	-5.75622e-05	0.023542	0.0203039	0.0263772	0.0212003	0.0404255	0.0407501	0.0393968	0.0374365	0.0204325	-0.0529145	-0.0558407	-0.0217184	-0.0616695	0.00540433	0.0323395	-0.0548116
LARP4	0.0294223	0.0262167	-0.035886	0.0898753	0.0212138	-0.0821407	0.011252	-0.0125648	0.046494	-0.0206901	-0.0432981	0.0741176	0.00510243	0.016515	0.0794053	0.0703036	0.0993408	0.0702067	0.01444	-0.00939431	1	0.0174603	0.042518	0.103939	0.0143955	0.00034292	-0.00649698	-0.048563	0.0141796	-0.0211804	-0.0643221	0.00796742	0.0418148	0.0664539	0.0570447	0.0112327	0.0114889	0.0504896	-0.0213215	-0.00256997	0.00451894	0.00883714	0.0200924	0.0117936	-0.027395	-0.00285933	0.0553338	-0.0175532	0.024826
LARP7	-0.0370259	0.0245062	-0.0384243	0.0554453	-0.0695119	0.051139	0.0662739	-0.046884	0.0832874	-0.00726741	-0.00865922	0.0882097	0.0797438	0.0136901	0.1461	0.0256062	0.143344	0.0358169	0.0883387	0.0413157	0.0174603	1	-0.0162827	0.158742	0.0199896	0.0438387	-0.019625	-0.0212153	0.00117808	-0.0172026	-0.0148881	0.0442763	0.0114857	0.0560172	-0.0504321	-0.00725831	0.0391613	-0.0424127	0.000710348	-0.0149149	0.0272837	0.0433188	0.0152627	0.0355764	-0.0199487	-0.0172056	0.0577909	0.00900783	0.00105138
SF3A3	0.0456958	0.015495	0.0428134	0.0480837	0.047677	0.0305792	0.0470012	-0.00585795	0.08514	0.0189538	-0.00184475	-0.0556805	-0.0424155	0.0246658	0.0224301	-0.00172059	0.0585921	0.0370009	-0.000209205	0.0104279	0.042518	-0.0162827	1	0.00352216	0.0275277	-0.0746675	0.0274047	-0.00355098	0.0306317	0.00704491	-0.0102491	0.0261609	0.00848971	0.015096	0.0648248	0.0215775	-0.0835498	0.0648842	0.0703026	0.045875	0.0412315	0.0179565	0.0311949	0.0411876	0.0528679	-0.0173046	0.0477118	-0.0223832	0.0148762
FXR1	-0.074918	0.0178474	-0.0834123	0.150947	-0.0560875	0.175426	0.205028	-0.0280625	0.131837	-0.0187152	-0.0911756	0.249276	0.25047	-0.0619701	0.361178	0.0963574	0.35407	0.0900938	0.269304	0.0494664	0.103939	0.158742	0.00352216	1	-0.106858	0.04074	-0.00250292	-0.00620414	0.0106518	-0.211764	-0.0429671	0.197898	0.0385174	0.206924	-0.162129	-0.036326	0.0493323	-0.111455	-0.0324317	0.106248	-0.0220623	0.20673	0.0110357	0.050811	0.0019595	-0.0361891	0.248476	0.0520777	-0.00652343
FXR2	0.0155727	-0.105914	0.0677679	0.012989	0.0417347	0.0338791	-0.0264111	0.00756252	0.0037836	0.0113509	0.0163047	0.0105809	-0.0270834	0.0201752	-0.0344279	-0.0107212	-0.0605689	0.0194299	-0.0377691	-0.022378	0.0143955	0.0199896	0.0275277	-0.106858	1	0.0149303	0.0085602	0.00876144	0.0117959	-0.0010911	0.0233472	-0.0194742	-0.00574137	0.00917036	-0.0435358	0.0486397	0.0347311	0.0421319	0.0248794	-0.0178672	-0.0224255	-0.0371193	-0.0215405	-0.00263641	0.0358418	0.0280712	0.00228575	0.0279317	0.0329187
MTPAP	0.014174	0.0708528	0.00987482	0.0574719	0.00913539	0.0375819	0.0245358	0.051358	0.00991196	0.0219049	-0.0130859	0.0980449	0.0403797	0.0268422	0.0358761	0.00567885	0.0795733	0.0384859	-0.00871359	0.0535592	0.00034292	0.0438387	-0.0746675	0.04074	0.0149303	1	-0.0126801	0.00697718	0.031381	-0.00287003	0.0201731	0.0791242	0.0215922	0.0210178	0.0660108	0.0657566	-0.0946074	0.0579625	-0.0036103	0.0110491	0.0437427	-0.0262361	0.034913	0.0553524	-0.0124886	0.00213082	0.0346125	0.0119696	0.0104773
PA2G4	-0.00847353	0.0356501	0.0416768	0.0383772	0.0777284	-0.0760124	-0.031492	-0.0217075	0.0214434	0.01129	0.0255791	-0.00472062	-0.0465005	0.0219278	-0.026099	-0.00858056	-0.0202288	0.0219729	-0.0360258	0.00400714	-0.00649698	-0.019625	0.0274047	-0.00250292	0.0085602	-0.0126801	1	0.0227154	0.0627775	0.0139116	0.0380422	0.0390778	0.0185231	0.0105581	0.0103936	0.0290172	0.0427416	0.101287	0.0350231	0.044618	0.0486733	-0.00595169	0.0630544	0.0331543	0.0572221	0.0166738	0.0459762	0.062514	0.0732698
PABPC4	-0.103912	-0.000653036	0.000702979	0.0024025	0.0329999	0.000159539	-0.040903	0.0292062	0.0197541	0.0411976	0.00509197	-0.0431011	0.041289	-0.0180215	-0.00370381	-0.0453445	0.013856	-0.0146171	-0.0114415	-0.00380204	-0.048563	-0.0212153	-0.00355098	-0.00620414	0.00876144	0.00697718	0.0227154	1	-0.00310014	-0.0213913	0.0437449	0.0604876	-0.0112393	0.00784713	0.0394926	0.00377569	-0.0144503	-0.0244491	0.0168175	0.0744171	-0.0186972	0.0168107	0.0200931	0.0375143	-0.0388744	-0.00402962	-0.00418993	0.000485845	0.0271554
GTF2F1	0.0205077	-0.000855635	-0.0279898	0.0144315	0.0467877	0.0403732	0.0508452	-0.013222	-0.0131578	0.0301925	0.00239218	0.0260648	0.0434313	0.0252486	-0.0144193	0.0290741	0.0340485	0.0286651	0.0141773	0.0092929	0.0141796	0.00117808	0.0306317	0.0106518	0.0117959	0.031381	0.0627775	-0.00310014	1	0.0534005	0.0452896	0.00447449	0.00150704	0.0100969	0.0344886	0.0299211	-0.0127321	0.00459477	0.0261609	0.00510492	0.0359077	-0.0394453	0.0238845	0.0119791	-0.0120161	-0.00134288	0.0231533	0.0531852	0.0202033
AKAP1	0.0631724	-0.0917719	0.0430799	-0.0538877	0.0587974	-0.0527116	-0.0570673	0.0310701	-0.00124054	-0.00521205	0.0495439	-0.0253132	-0.0646479	0.0549518	-0.124124	-0.00832021	-0.114819	-0.0188582	-0.0998737	-0.0280537	-0.0211804	-0.0172026	0.00704491	-0.211764	-0.0010911	-0.00287003	0.0139116	-0.0213913	0.0534005	1	0.0161278	-0.0856503	0.00719868	-0.078111	-0.06074	0.0213825	-0.00659703	0.067584	0.0543857	-0.049804	0.0642208	-0.0738863	-0.00981549	-0.0257804	0.0465611	0.0133427	-0.0423483	0.0430126	0.0138003
PES1	-0.00761391	0.0142602	0.0516361	-0.0194957	-2.17183e-05	-0.0610765	-0.0306633	0.00678552	-0.0173868	0.0114628	0.0320403	-0.0895509	-0.0989896	0.069756	-0.0483636	0.0121629	-0.0155195	0.0517527	-0.0354106	0.0371046	-0.0643221	-0.0148881	-0.0102491	-0.0429671	0.0233472	0.0201731	0.0380422	0.0437449	0.0452896	0.0161278	1	0.00454144	0.0239765	0.00046281	0.0387594	0.0572623	0.0221089	0.0910342	0.0393755	0.0506374	0.0935764	-0.0154677	0.011928	0.00308842	0.0310816	0.0408894	-0.0377512	0.0517171	0.0312656
EIF4G2	-0.0360137	0.0639304	-0.0123336	0.081785	0.00219997	0.0284622	0.000637577	-0.00419137	0.033604	0.028655	-0.0148772	0.138419	0.129368	-0.0255975	0.167493	0.0345373	0.0975022	0.0357081	0.0886283	-0.0317905	0.00796742	0.0442763	0.0261609	0.197898	-0.0194742	0.0791242	0.0390778	0.0604876	0.00447449	-0.0856503	0.00454144	1	0.0248242	0.0552965	-0.0298258	0.00368503	-0.0147106	-0.0336642	-0.028554	-0.00800979	0.0224244	0.0764624	-0.0466592	-0.0246103	-0.0390716	-0.111859	0.0627513	-0.0116487	-0.0847938
AKAP8	0.00442014	0.0314597	-0.00848076	0.0616645	0.0144908	0.0193287	0.0343945	-0.0199684	-0.0249876	-0.00113689	0.0237192	0.0274732	0.0681994	0.0139478	0.035428	0.01185	0.0398945	0.00737049	-0.00541237	-5.75622e-05	0.0418148	0.0114857	0.00848971	0.0385174	-0.00574137	0.0215922	0.0185231	-0.0112393	0.00150704	0.00719868	0.0239765	0.0248242	1	0.0210371	0.0166775	-0.0123158	0.0177484	0.00326392	0.00173555	-0.0236393	-0.00331219	0.0469937	0.00661469	0.0394259	0.0461869	0.0095958	0.028958	0.0115118	-0.0281723
DDX47	-0.0270405	0.0567954	-0.0190256	0.0593408	0.00867262	0.101289	0.0794893	0.0224841	0.0736275	-0.370908	-0.041192	0.202029	0.102669	-0.0137206	0.145894	-0.0105828	0.138683	0.0303978	0.0690226	0.023542	0.0664539	0.0560172	0.015096	0.206924	0.00917036	0.0210178	0.0105581	0.00784713	0.0100969	-0.078111	0.00046281	0.0552965	0.0210371	1	-0.00178053	0.0164167	0.0115521	-0.0743038	0.00429997	0.0512565	-0.0150727	0.0883245	0.0380974	0.0636609	0.0128754	-0.0480226	0.0767311	-0.024473	-0.0139276
DDX6	0.0861458	-0.0332761	0.00277017	0.0125447	0.0318151	-0.0972819	-0.0232368	0.0183375	-0.016715	0.0143562	0.0165124	-0.0987491	-0.0191295	0.0317588	-0.047321	-0.0222469	-0.0278926	0.0063544	-0.064884	0.0203039	0.0570447	-0.0504321	0.0648248	-0.162129	-0.0435358	0.0660108	0.0103936	0.0394926	0.0344886	-0.06074	0.0387594	-0.0298258	0.0166775	-0.00178053	1	0.00585577	0.014396	0.0491155	0.0163236	0.0109611	0.046349	-0.0487846	0.0240044	0.031086	0.053995	0.00579398	-0.0637273	0.00970373	-0.00302253
TRIP6	0.0123743	0.0198924	0.0256212	-0.00131246	0.0370212	-0.0213491	-0.0161621	-0.00991385	-0.0120797	0.0336045	0.00831642	0.0274076	-0.0159293	0.0629235	-0.0153733	0.0317701	-0.0140318	0.00258014	-0.00608697	0.0263772	0.0112327	-0.00725831	0.0215775	-0.036326	0.0486397	0.0657566	0.0290172	0.00377569	0.0299211	0.0213825	0.0572623	0.00368503	-0.0123158	0.0164167	0.00585577	1	-0.0223801	0.0529681	0.027614	0.0230502	0.0580066	-0.0415829	0.0337046	-0.00884416	-0.0269725	0.0368697	0.01657	0.0438253	0.0226636
UPF1	-0.036242	0.00509965	0.0324228	0.0305284	0.0410083	-0.00475417	-0.0167389	0.00576375	0.0234825	0.0262943	-0.00782066	0.077076	-0.043867	0.0365579	0.00196041	0.00727092	0.0512228	0.0274397	0.0280107	0.0212003	0.0114889	0.0391613	-0.0835498	0.0493323	0.0347311	-0.0946074	0.0427416	-0.0144503	-0.0127321	-0.00659703	0.0221089	-0.0147106	0.0177484	0.0115521	0.014396	-0.0223801	1	0.0379636	0.0363353	0.0645939	0.0326061	0.0227815	0.0305396	0.0487607	0.0724925	0.0481202	0.0053916	0.0385197	0.0179189
SLBP	0.0920823	0.0310171	0.0516452	-0.0298547	0.0387022	-0.046551	-0.0633761	0.0173796	-0.0357328	0.0731005	-0.0124447	-0.109721	-0.166825	0.0889158	-0.0767197	-0.0252632	-0.0857168	-0.0138405	-0.0684581	0.0404255	0.0504896	-0.0424127	0.0648842	-0.111455	0.0421319	0.0579625	0.101287	-0.0244491	0.00459477	0.067584	0.0910342	-0.0336642	0.00326392	-0.0743038	0.0491155	0.0529681	0.0379636	1	0.00753986	-0.0156288	-0.0247735	-0.0436304	0.0396598	-0.0618824	0.0587907	0.0506009	-0.0746365	-0.0205482	0.0161283
FUS	0.0608765	0.0106903	0.0318777	0.00473344	0.0292501	0.0251372	-0.00419801	0.0238431	0.0445517	0.0108788	0.0143356	-0.0619771	-0.0240416	0.0245907	-0.153093	-0.0241937	-0.0238244	0.00122199	0.0207709	0.0407501	-0.0213215	0.000710348	0.0703026	-0.0324317	0.0248794	-0.0036103	0.0350231	0.0168175	0.0261609	0.0543857	0.0393755	-0.028554	0.00173555	0.00429997	0.0163236	0.027614	0.0363353	0.00753986	1	-0.00887885	-0.0163054	0.013807	0.00906404	-0.00579027	0.0311039	0.0251642	0.00974187	0.023017	0.0726167
METAP2	0.00910006	-0.00997036	-0.0375253	0.0256962	0.0200506	-0.00250978	0.0993951	0.018604	0.096424	0.0271288	0.0267061	0.0768301	0.0421689	-0.0126025	0.0246152	-0.0085035	0.067104	0.109371	-0.00518054	0.0393968	-0.00256997	-0.0149149	0.045875	0.106248	-0.0178672	0.0110491	0.044618	0.0744171	0.00510492	-0.049804	0.0506374	-0.00800979	-0.0236393	0.0512565	0.0109611	0.0230502	0.0645939	-0.0156288	-0.00887885	1	0.040165	0.0313978	-0.0076444	0.0574708	-0.126644	0.010916	0.0445532	0.026327	0.0306748
KHDRBS1	0.0980252	-0.000349265	0.0678323	-0.00802566	0.0157621	0.037735	0.01076	0.0217414	0.0263618	0.0514356	0.00614683	-0.0846847	-0.031474	0.0563638	-0.00851282	-0.00934727	0.00944912	0.0148889	0.00821386	0.0374365	0.00451894	0.0272837	0.0412315	-0.0220623	-0.0224255	0.0437427	0.0486733	-0.0186972	0.0359077	0.0642208	0.0935764	0.0224244	-0.00331219	-0.0150727	0.046349	0.0580066	0.0326061	-0.0247735	-0.0163054	0.040165	1	-0.0224259	0.047777	0.0159447	0.0656707	0.0420957	-0.00678911	-0.0479267	0.0462788
AARS	-0.0375137	0.00637816	-0.0182394	0.0488514	-0.131263	0.123001	0.128419	-0.0448868	0.0434654	-0.00391378	-0.023144	0.0894671	0.137682	0.0165143	0.11369	0.0731609	0.169685	-0.000701154	0.124221	0.0204325	0.00883714	0.0433188	0.0179565	0.20673	-0.0371193	-0.0262361	-0.00595169	0.0168107	-0.0394453	-0.0738863	-0.0154677	0.0764624	0.0469937	0.0883245	-0.0487846	-0.0415829	0.0227815	-0.0436304	0.013807	0.0313978	-0.0224259	1	0.0576074	0.00810774	0.0346846	-0.00693269	0.138279	0.0311516	0.0117142
PUM2	-0.00437988	0.0523295	0.0425693	-0.00966992	0.0289305	0.0400083	-0.0538286	-0.00365035	0.018647	-0.00141682	0.00563307	0.0511233	0.0199334	-0.00985402	0.00679286	-0.00973617	0.0474086	0.0277122	0.0358608	-0.0529145	0.0200924	0.0152627	0.0311949	0.0110357	-0.0215405	0.034913	0.0630544	0.0200931	0.0238845	-0.00981549	0.011928	-0.0466592	0.00661469	0.0380974	0.0240044	0.0337046	0.0305396	0.0396598	0.00906404	-0.0076444	0.047777	0.0576074	1	-0.0371549	0.026445	-0.0530816	0.0354648	0.0360355	-0.0702778
PUM1	-0.0229612	0.0455494	-0.00557209	0.075777	0.00559332	-0.00918705	-0.00631317	-0.0137354	0.0637518	0.00145247	-0.0200118	0.0731983	0.0115066	-0.00757418	0.0404615	0.0238397	0.0702901	0.0554446	0.0136681	-0.0558407	0.0117936	0.0355764	0.0411876	0.050811	-0.00263641	0.0553524	0.0331543	0.0375143	0.0119791	-0.0257804	0.00308842	-0.0246103	0.0394259	0.0636609	0.031086	-0.00884416	0.0487607	-0.0618824	-0.00579027	0.0574708	0.0159447	0.00810774	-0.0371549	1	-9.86358e-05	-0.0329433	0.0310278	0.0506472	-0.0478989
KRR1	0.0421109	0.0278456	0.0460109	0.0216541	0.0366462	0.0161112	-0.00318151	-0.0243802	0.0253651	0.0261574	0.0221224	0.00540222	-0.0277891	0.00630534	0.0291078	-0.00881421	-0.0417696	0.0192906	-0.0372176	-0.0217184	-0.027395	-0.0199487	0.0528679	0.0019595	0.0358418	-0.0124886	0.0572221	-0.0388744	-0.0120161	0.0465611	0.0310816	-0.0390716	0.0461869	0.0128754	0.053995	-0.0269725	0.0724925	0.0587907	0.0311039	-0.126644	0.0656707	0.0346846	0.026445	-9.86358e-05	1	-0.0108102	-0.0551185	0.0183082	0.0477494
UBE2L3	-0.0306652	-0.00832507	0.0353967	-0.00816004	0.0652721	-0.00270215	-0.071221	-0.0408855	-0.020195	0.062908	-0.00256474	-0.0423277	-0.0183767	0.0248509	-0.0549338	-0.00827321	-0.0261285	-0.0053169	0.0163116	-0.0616695	-0.00285933	-0.0172056	-0.0173046	-0.0361891	0.0280712	0.00213082	0.0166738	-0.00402962	-0.00134288	0.0133427	0.0408894	-0.111859	0.0095958	-0.0480226	0.00579398	0.0368697	0.0481202	0.0506009	0.0251642	0.010916	0.0420957	-0.00693269	-0.0530816	-0.0329433	-0.0108102	1	0.0136052	0.00778577	-0.0518724
MATR3	-0.0373786	0.0271411	-0.00311315	0.024137	-0.00937578	0.102668	0.0789067	-0.0336677	0.0430514	0.00494978	-0.0152114	0.0968485	0.107604	-0.0313833	0.145477	0.082235	0.086621	0.00601932	0.0791044	0.00540433	0.0553338	0.0577909	0.0477118	0.248476	0.00228575	0.0346125	0.0459762	-0.00418993	0.0231533	-0.0423483	-0.0377512	0.0627513	0.028958	0.0767311	-0.0637273	0.01657	0.0053916	-0.0746365	0.00974187	0.0445532	-0.00678911	0.138279	0.0354648	0.0310278	-0.0551185	0.0136052	1	0.0091353	-0.0146146
DHX30	0.0587544	-0.00879284	0.00965096	0.033767	0.041314	-0.0118229	0.0209258	-0.0113367	0.0178066	0.0362761	0.0170522	-0.0644293	0.00490128	-0.0238843	-0.00745981	0.0143781	0.0247762	0.0506806	-0.0523719	0.0323395	-0.0175532	0.00900783	-0.0223832	0.0520777	0.0279317	0.0119696	0.062514	0.000485845	0.0531852	0.0430126	0.0517171	-0.0116487	0.0115118	-0.024473	0.00970373	0.0438253	0.0385197	-0.0205482	0.023017	0.026327	-0.0479267	0.0311516	0.0360355	0.0506472	0.0183082	0.00778577	0.0091353	1	0.0369263
CCAR2	0.0281585	-0.0271714	0.0555666	-0.00306124	0.0242036	0.0102824	-0.0853053	0.0282871	0.0253096	0.0528303	-0.00143596	0.0225799	0.00263879	0.029801	-0.0238235	-0.0253854	-0.0220056	-0.0118086	0.0198032	-0.0548116	0.024826	0.00105138	0.0148762	-0.00652343	0.0329187	0.0104773	0.0732698	0.0271554	0.0202033	0.0138003	0.0312656	-0.0847938	-0.0281723	-0.0139276	-0.00302253	0.0226636	0.0179189	0.0161283	0.0726167	0.0306748	0.0462788	0.0117142	-0.0702778	-0.0478989	0.0477494	-0.0518724	-0.0146146	0.0369263	1
XRCC5	-0.00223855	0.0454938	-0.094493	0.0725645	-0.026534	0.086604	0.136126	-0.000164046	0.0143649	0.00232986	-0.0230798	0.161517	0.126788	0.00500648	0.194542	0.0426712	0.183919	0.0846829	0.0999807	0.0726666	0.0772815	0.0671277	0.0416976	0.251798	-0.0325067	0.00912874	-0.0103641	0.00880564	-0.0354046	-0.0769519	0.0240742	0.106482	0.0134122	0.09503	-0.0143382	0.00369369	0.0436855	-0.094514	-0.0545894	0.0691178	-0.0185444	0.13244	0.00273851	0.0541581	0.0480503	-0.0192461	0.100114	-0.0242587	-0.0283093
WDR43	-0.0165199	0.0310426	-0.0440016	0.0688644	-0.0393446	0.119348	0.063346	-0.0201784	0.0233684	-0.0278085	-0.0124906	0.150375	0.102602	0.0149971	0.135797	0.0446103	0.0955005	-0.00290547	0.123876	0.0523703	0.0404169	0.065444	-0.0955618	0.195483	-0.020686	-0.0838419	0.024333	0.0141277	0.0364443	-0.0786849	0.00664972	0.0751588	0.0308483	0.11234	-0.0161324	-0.0194339	-0.06825	-0.0465913	0.0175622	0.0290467	-0.0197793	0.120057	0.00475601	0.0148796	0.0198242	0.0324353	0.0865615	0.00687596	0.0036524
XRCC6	-0.0922914	0.0649901	-0.135566	0.117062	-0.0475403	0.107295	0.137966	-0.0791383	0.0123304	-0.0444533	-0.0414619	0.218209	0.11353	-0.052519	0.300433	0.0566849	0.26698	0.0529644	0.193625	0.0281746	0.0448993	0.133204	-0.00538003	0.348334	-0.0511097	0.0748227	0.00965701	0.030638	-0.087107	-0.116499	-0.0695919	0.12341	0.0179442	0.12474	-0.100306	-0.0256007	0.0588777	-0.105326	-0.0436591	0.067969	-0.041671	0.138013	0.0507379	0.0591575	-0.0468042	-2.62355e-05	0.160457	0.00966601	-0.0277005
SRSF5	0.00404706	0.0461122	0.0439232	-0.0761173	0.0164455	-0.0329915	-0.056766	0.0423113	-0.0350109	0.0294057	0.0207672	-0.114679	-0.0692711	0.0646898	-0.117126	-0.0369061	-0.160137	-0.0296062	-0.0847603	0.0457823	-0.0445224	-0.0640723	-0.0163233	-0.146133	0.0346262	0.0174581	0.0200257	0.0403475	0.0167161	0.0342487	0.0843904	-0.0181565	0.0135098	-0.0824648	0.0763801	0.0558794	0.0449068	0.0963736	0.0268224	0.00338099	0.0608532	-0.0372088	0.0218229	0.0106529	0.0321235	0.0202707	-0.0843015	0.0227312	0.0322687
SRSF4	-0.00356418	0.026763	-0.0458886	0.0104576	0.047657	-0.0217143	0.00569822	0.00559284	-0.0835116	6.93746e-05	0.00707132	-0.00663819	-0.0563678	0.0143599	-0.0664855	-0.0377111	-0.065514	0.00375899	-0.0177917	-0.00917302	0.027784	-0.0227685	0.0300485	-0.0740776	0.00766446	0.0248895	0.0178635	0.0237071	-0.0123739	0.0499183	0.072888	-0.0182069	-0.00885119	-0.0446791	0.0740277	0.0483214	0.0161655	0.101072	0.0601562	0.0224542	0.0170161	-0.0186066	0.0298865	0.0182071	0.0291261	0.0453927	-0.0310147	0.045191	0.049341
SRSF7	0.0137687	0.016459	0.0105981	-0.00947857	0.0413084	-0.0364258	0.0183286	0.00822458	0.00623944	0.0262323	0.00392489	-0.0375001	0.0182486	0.0108139	-0.00909614	0.00572991	-0.0543963	-0.0332572	-0.0424529	0.0447098	0.00662573	0.0513336	0.0139897	-0.00367502	0.0181114	0.046914	0.0332228	0.0168832	0.0194585	0.0288003	0.0639233	0.00434051	0.0199358	-0.0131456	0.0335894	0.0588692	0.0190716	0.07282	0.0407968	0.0368458	0.0238765	-0.00404873	0.0153195	0.00886446	0.031439	0.0134977	-0.0369366	0.0463919	0.0265439
CCDC124	-0.0124876	0.0339657	-0.0531311	0.125388	-0.00817591	0.0328158	0.0820319	-0.015136	0.101126	-0.0126137	-0.0143238	0.179387	0.114476	-0.053152	0.177259	0.0448249	0.175882	0.0677604	0.107386	0.0317511	0.110246	0.0816142	0.00631762	0.257382	0.0235718	0.00597695	0.00751859	0.00738466	0.0351153	-0.0894959	-0.0338579	0.118212	0.00988879	0.0650316	-0.0131712	-0.0245035	0.0793984	-0.0811816	0.00743756	0.0768243	-0.046032	0.120923	0.0264545	0.0312915	-0.0219821	0.0137077	0.127216	0.0405366	-0.0104682
XPO5	0.0218356	0.0396467	-0.0360578	0.0842471	0.028668	0.0231058	0.0437426	-0.055037	0.0444845	0.0101102	-0.0741607	0.0995616	0.0455499	0.00812798	0.0881589	0.0398686	0.114555	0.0631206	0.0601532	0.0404141	0.0207744	0.0938537	0.0313962	0.090712	0.0395857	0.0170803	0.040186	-0.0270461	0.0533491	-0.00446244	0.01966	0.0232691	0.0780345	0.0558384	0.00908144	0.032766	0.0640082	-0.00829345	-0.0252108	0.0409176	0.0429887	0.0822025	0.0507156	0.0559385	-0.0140297	-0.00133734	0.0843182	0.0106429	0.00430537
SUB1	0.0610728	0.0383479	-0.0462236	0.0199049	0.0308931	0.0296422	-0.0105077	-0.0462483	-0.0409963	0.0250591	0.0024423	0.00703095	0.0232878	0.0313567	0.0300468	0.0313521	0.0493278	-0.00255828	0.0403878	0.0850191	0.00937561	0.0229498	0.0136967	0.0587723	0.0201861	0.0198943	0.020648	-0.0203083	-0.0307841	-0.00974168	0.0629635	0.0311996	0.00501554	0.000191208	-0.01799	0.0282688	0.00591612	0.0680192	0.0117212	0.0135536	-0.00949086	0.0422661	0.0251786	0.0328128	-0.0172253	0.0384731	0.0414012	0.0283138	0.0446427
U2AF1	0.0342499	0.0384388	0.025327	-0.0285816	0.0198206	0.0320627	-0.0103241	-0.0218986	0.0166992	0.0409415	0.00360323	0.0509249	-0.0591023	-0.0124359	-0.00221905	0.0182933	-0.0551599	0.0262428	-0.0120427	-0.0185608	-0.0332446	0.00265935	0.00605081	-0.0391293	0.0433553	0.0271483	0.0473248	-0.0715582	0.0516706	0.00860807	0.0400995	-0.00928374	-0.00242422	-0.0179545	0.0227494	0.0273967	-0.0492671	0.03561	-0.0139886	-0.000480596	0.0391086	0.006417	0.00462274	-0.00326561	-0.00201135	-0.0111521	-0.0161369	0.0479394	0.044297
ADAR	-0.111607	0.00163165	-0.0418402	0.125213	-0.0694821	0.188836	0.167586	0.0248508	0.0704878	-0.00991154	-0.0367313	0.132647	0.303287	-0.00302095	0.194888	0.0289469	0.148417	0.0108438	0.214832	0.0529141	-0.0681762	0.105141	-0.0321318	0.323404	0.0144124	-0.00435474	-0.0509557	0.0780757	0.0384116	-0.120565	-0.0917486	0.197373	-0.00514457	0.132902	-0.0878682	-0.031593	-0.0261339	-0.209634	0.00072636	0.0593317	-0.13939	0.0785764	-0.0465188	0.0548106	-0.0325101	-0.116422	0.118995	-0.191817	0.031482
DDX51	-0.0232605	0.0179166	0.0196501	0.0342124	-0.012983	-0.0149811	0.00904502	-0.00867888	0.0603141	0.00184614	-0.00859508	0.0257176	0.021132	-0.00368772	0.0345798	0.0195049	0.013086	0.014111	0.0173453	0.00242803	-0.00495338	0.0383451	0.0403083	0.0496971	0.0113067	0.0214594	0.0303776	0.0483244	0.00682591	0.00502845	-0.0219161	0.0218823	0.00411818	0.0435669	0.0349069	0.0208686	0.00989914	0.0174099	0.0214942	0.010845	0.0163373	0.0406181	0.0316881	0.00195651	0.0293837	0.0240566	0.0340886	-0.0334118	0.0503964
SRSF9	0.00711017	0.055784	0.0225205	0.00695928	0.0388616	0.000201903	0.0383825	-0.0169202	0.00705946	0.0265726	-0.0279595	0.0750328	0.0133754	0.00424365	0.0289906	0.0327029	-0.0295955	0.00513819	-0.0101465	-0.00925938	0.0460448	0.0337642	0.0021368	0.0714248	0.031036	0.0123642	0.0464933	-0.0221027	0.0471473	-0.00475549	0.0241924	0.0416536	0.017317	0.0106036	0.0345443	0.0185733	0.0134432	0.00540266	0.0118386	0.0479427	0.0105911	0.051058	0.0256101	-0.0152286	0.0764031	0.0217258	-0.00501195	0.0630465	0.0295405
EFTUD2	0.0141147	-0.0269886	0.0150617	0.0541524	0.0122911	0.08805	0.0266536	0.0196651	0.0237272	0.0432364	0.0109152	0.0184627	-0.0446344	0.0340462	0.0101138	0.0259923	-0.0249234	0.00194415	0.0441515	0.0190281	0.0144265	-0.0258681	0.0363726	-0.00736245	0.0368184	0.048303	-0.0582507	0.0261248	0.0357776	0.0397028	-0.0179907	-0.0104692	0.0110093	0.011391	0.0247736	0.0481206	0.018059	0.0160012	0.0662222	-0.00395159	0.0274184	0.0435276	0.0305672	0.0171971	0.0549066	0.0393198	0.00630764	0.00764561	0.0276421
RBM34	-0.0232472	0.0666103	0.00775052	0.0472977	0.0515204	0.0162939	0.0776189	-0.00774518	0.0365752	0.0595217	-0.0121994	0.117965	0.0648206	0.010925	0.0978718	0.0531785	0.127567	0.0154788	0.0409266	0.0156467	0.0291948	0.0516608	0.0218687	0.152678	0.0126554	0.0650006	0.022607	0.00856197	0.0565248	-0.0379949	0.00576301	0.0813843	0.00440458	0.0875027	-0.0200879	-0.0302287	0.0356689	-0.0127147	0.0452205	0.0510973	-0.0227821	0.081546	0.00983903	0.0155385	0.0254985	0.0131488	0.0534203	0.00892179	0.0110229
PCBP2	0.0271476	0.0168708	0.00990206	0.00563485	-0.0377338	0.152546	0.119661	0.00824555	0.0773068	-0.00333521	0.00285503	0.0796983	0.113774	0.018229	0.05303	0.0219523	0.0205501	-0.0246077	-0.00569867	-0.0152325	0.0321693	0.055378	0.0351577	0.0924763	0.0207841	0.023417	-0.0178478	0.0116604	0.0150136	0.0135281	-0.00758467	0.0269744	0.0141811	0.0233228	-0.0269865	0.0550052	-0.0100284	-0.0184341	0.0617333	0.0444081	0.0670024	0.071888	0.0104947	0.0315744	0.0138376	0.00903429	0.0446696	0.0353432	0.0269
PCBP1	0.0303487	-0.0388759	0.0369158	-0.0526257	0.0181037	0.00876299	-0.035761	0.00465559	-0.0230947	0.0206753	0.0545118	-0.080095	-0.0596874	0.021357	-0.0769023	-0.0173865	-0.108782	-0.0422434	-0.0837279	-0.00190926	0.0209014	-0.0412839	0.0129502	-0.104611	0.052462	-0.0224072	0.00185007	0.0289903	0.0282648	0.0752279	0.0492763	-0.0239751	0.0280225	-0.0385504	0.0142822	0.012724	-0.00933619	0.0590686	0.0382442	0.0196302	0.0150212	-0.0213479	0.00759812	0.00303956	-0.0163209	0.0327282	-0.0525317	0.0223696	0.0338177
RBM39	0.0883488	-0.00667479	0.0315786	-0.026311	0.0427356	0.0438973	-0.00928427	-0.0108028	-0.0253406	0.00378869	0.00384412	-0.105164	-0.0283407	0.0560788	-0.0720904	0.00101533	-0.0458612	-0.042908	-0.0293191	-0.0360213	-0.0672533	-0.0133786	0.018089	-0.0814865	0.0157382	0.0327593	-0.00187314	0.0245274	-0.00184971	0.0212753	0.00674318	-0.03707	0.0397336	-0.0414317	0.0379183	0.00368665	-0.0374059	0.0108019	-0.00608468	-0.00967169	-0.0304244	-0.0385081	0.00811131	-0.0525967	-0.0129344	-0.00568103	-0.0451417	0.040297	0.0137095
NONO	0.0221552	0.0626096	0.0486139	0.0577874	0.0614009	-0.0715557	0.0113871	-0.0018977	0.0221336	-0.00215125	-0.0691007	-0.0313793	-0.050536	0.0447725	0.00587657	0.0196488	0.0461951	0.039636	-0.00190409	0.0643749	0.0195574	0.0159774	0.0548144	-0.0278195	0.0114581	0.0407585	-0.0143376	-0.00253485	0.0102926	0.0137922	-0.0150168	0.025242	-0.0364988	0.0244891	0.0515017	0.0383457	0.0643088	0.0635494	0.0453981	-0.0560618	0.0495621	0.0582005	0.0350958	0.0827976	0.031666	-0.0129492	-0.00316878	0.0606186	0.018047
PKM	0.00216204	0.0347203	-0.00995715	0.0238716	0.0104288	0.0278595	0.0113455	0.00394072	-0.00374884	-0.00327663	-0.0210414	0.033649	0.0284581	-0.0331769	0.0468566	0.02041	0.0278342	0.0142357	0.0381127	0.0373936	-0.031161	0.00712226	0.0346566	0.048047	-0.0251352	0.0195633	-0.00288089	0.000207067	0.045798	-0.0206005	0.011985	0.0475332	0.0106522	-0.00735409	-0.00551716	0.0165788	0.0167684	-0.0138206	0.0132163	0.065815	0.00703559	0.0420127	0.0145032	0.00385505	-0.0294208	0.0228681	0.0248902	-0.0178315	-0.0132697
WDR3	0.0605794	-0.00528187	0.0623922	-0.0727551	0.0913938	-0.0489042	-0.0585453	0.058226	-0.0429358	0.0347541	-0.00450002	-0.0280756	-0.0662617	0.0584528	-0.0466958	-0.00928115	-0.0951819	0.0342669	-0.0749892	-0.0100162	-0.0258361	-0.0550358	-0.0983166	-0.149767	0.0675968	-0.0757193	0.0256395	0.0474069	0.0330766	0.0525396	0.0751629	-0.0387286	-0.0495806	-0.0648962	0.0417393	0.0698285	-0.150734	0.0754798	-0.00734524	0.00874464	0.0333924	-0.0909603	0.0122123	-0.0341869	0.0378902	0.0039577	-0.0526499	0.0615839	0.0509683
XRN2	0.0219982	0.0409597	-0.00268194	0.0389683	0.0316765	0.00364404	0.0178102	0.0323975	0.0267397	0.0765435	-0.00469658	0.0313114	-0.0448961	0.0564153	0.0297002	0.00555993	0.0735856	0.057859	-0.0241903	0.064488	0.00553693	0.0164111	0.0544291	0.0252265	-0.000897569	0.0244933	-0.00705088	-0.00357007	0.0386824	-0.00628243	0.0115199	0.0219807	-0.00647734	0.0325429	0.0459268	0.0662263	0.040087	0.0512769	-0.0184662	0.00844581	0.0488389	-0.0568094	0.0532272	0.069526	0.0414094	0.0113242	0.0209369	0.0387265	-0.032307
SF1	0.0856803	-0.0232754	0.0503007	-0.0756063	-0.0151023	-0.012221	0.00325732	0.0132678	-0.0117443	0.0149948	-0.00016708	-0.0690287	-0.0497856	-0.0419393	-0.130789	0.0242188	-0.110661	-0.0510109	-0.0521769	-0.0332469	-0.129256	-0.0338602	-0.0152364	-0.144485	0.0175239	-0.00807115	0.000445505	-0.0227928	-0.000885526	0.079415	0.0641038	-0.114706	-0.0382326	-0.0150508	0.0219704	0.0229157	-0.017465	0.074753	0.0627948	-0.017137	0.0299864	-0.0464719	0.00690003	-0.0268383	-0.0194776	0.0265525	-0.0506733	0.0320806	0.0259964
BCCIP	0.00502215	-0.00654657	-0.0338844	0.0251517	0.0138443	0.0561759	0.0060767	-0.00633314	0.0328803	-0.05046	-0.00370011	0.0288047	0.0503983	-0.260769	0.0625165	0.022756	0.0484916	0.0213517	0.0370818	0.00791519	0.00416079	0.0651392	-0.00661427	0.067243	-0.0127057	0.0439379	0.0388264	0.0342074	-0.0105911	-0.0290757	0.00778062	0.0814681	-0.00363273	0.0139336	-0.0187599	-0.0301262	0.0104258	-0.0527493	0.05555	0.0147644	-0.0324753	0.0205956	-0.00241852	0.0344939	-0.0830499	0.0142768	0.0303205	-0.00761177	-0.0162516
BOP1	0.0333994	0.0296095	0.0134053	-0.0134491	0.000503287	-0.015961	0.00680293	0.0131597	-0.00416011	0.0384063	-0.0104434	0.0102543	-0.0416737	0.0326077	-0.0155713	0.0215921	0.0377431	0.030625	-0.0373874	0.0367173	0.0129629	0.00338697	0.0501952	0.0031784	-0.000383317	-0.00820668	-0.0461254	-0.00211178	-0.0242747	-0.0251812	0.0334145	-0.00446775	0.0468789	0.0271493	0.0317062	0.0151437	0.0113868	0.0635931	0.0548099	-0.0870789	-0.0340597	-0.0205786	0.0331561	0.0166217	-0.0853953	0.00426683	0.00328375	0.0131146	-0.0327031
SART3	-0.0220534	-0.0183705	-0.00349884	0.012203	0.0143475	0.0267551	0.0196173	-0.011612	0.0374285	0.0130521	0.0249524	-0.0478298	0.0489988	0.0400627	-0.0339574	-0.00521766	-0.00340709	0.029414	-0.0136235	0.0125873	-0.0273616	0.00461565	0.00275631	-0.0150706	-0.012704	0.0111945	0.0333085	0.0423543	0.0648954	0.00959549	0.0326559	0.0159138	-0.0270024	-0.0283472	0.0158154	0.0276412	0.0459494	0.0330925	0.0576172	0.0233983	0.0686249	-0.00406838	0.0123455	-0.018595	0.0476235	0.00731208	-0.0226396	0.0169533	0.00018857
NUFIP2	-0.0304241	0.0172123	0.00674064	0.0332972	-0.0555516	0.0878138	0.0878677	-0.0341788	0.0544291	0.00277141	-0.0238419	0.0685679	0.133171	-0.0356674	0.0712184	0.00669301	0.073963	-0.0130143	0.0897589	0.0248356	-0.00838375	0.0820373	-0.122632	0.119595	-0.0100189	-0.114823	0.0290009	0.0248817	0.00386497	-0.0243481	0.0179578	0.0689023	0.0320815	0.0505277	-0.037694	-0.00234961	-0.0711241	-0.126567	0.0591091	0.0316495	-0.0157703	0.100654	-0.0123911	0.0129368	-0.0245349	0.0249937	0.051227	0.00897736	0.031653
FTO	-0.0223502	-0.00760122	0.0641043	0.0608933	0.0343994	0.0298528	0.0160147	0.0277828	0.00376507	0.0337265	0.0057277	0.0255843	0.0196116	0.0200615	0.0404626	0.021301	0.0099849	0.00860577	0.083388	0.0353056	-0.00474421	0.000600675	0.0268335	0.0197103	0.0668009	0.0209516	0.0348382	0.00210838	0.077857	0.0155622	0.0396771	0.0827365	0.00780406	0.0307703	-0.00981377	0.032635	0.0224016	-0.0222826	0.0353446	-0.0664781	0.0267064	-0.0194326	-0.0248601	0.0195652	-0.13457	0.0945832	0.0479816	0.0125394	-0.0128881
EIF4B	-0.0449107	-0.0447579	-0.00376206	0.0704048	-0.0457742	0.0500999	0.0595139	-0.0095294	0.0329931	0.00573605	-0.0468949	0.089206	0.0816287	-0.0247783	0.0747161	0.0311688	0.0907148	0.0110417	0.0987818	0.0470636	0.00473801	0.0824676	0.0344521	0.078659	-0.0689043	0.0285388	-0.0022535	0.0254085	0.0198691	-0.130013	0.0242395	0.0621539	0.0236365	0.0210486	-0.0972815	-0.0301713	0.0344634	-0.0337114	-0.0144029	0.0163479	0.0052876	0.110678	0.0211726	0.0165376	-0.0238599	0.0190696	0.0857066	-0.052922	0.0324468
ZC3H8	0.0397077	0.0275518	0.02483	0.0237433	0.0185956	-0.0661459	-0.0338149	0.00475602	-0.00896871	0.0371602	-0.0321053	-0.0407423	-0.0488536	0.0464039	0.023788	-0.0331046	-0.0230606	0.0324346	-0.0625818	0.0626991	0.0124555	-0.0356144	0.0209705	-0.0694377	-0.00508097	0.0695496	0.0217174	0.0298049	0.0247166	0.0471048	0.0403351	0.00784871	0.00779541	0.00203461	0.0740642	0.0537701	0.00407492	0.0979019	0.0154027	-0.00586401	-0.00809846	-0.0657891	0.0259614	0.0161823	0.0367568	0.0167945	-0.0396109	0.0453663	0.0269143
NAA15	0.0433438	0.0239816	0.0528967	-0.066187	0.0428639	-0.039763	-0.03942	-0.0135262	0.00308813	0.0187047	0.0439834	-0.10318	-0.0437025	0.0163528	-0.0987588	-0.0969943	-0.0766747	-0.0206413	-0.0550919	-0.0304015	-0.0495319	-0.0397518	0.02795	-0.0987002	-0.00171168	-0.0172881	0.0106386	0.0342798	-0.0104122	0.0437057	0.0616495	-0.0385756	-0.0948417	-0.0384144	0.00415739	0.0226726	-0.0383303	0.0517198	0.053843	0.00390956	0.0461857	-0.0880915	-0.0188289	0.00855783	0.060456	-0.0155913	-0.0677052	-0.0305317	0.0124148
SUPT6H	0.01383	0.00544769	0.0357948	-0.0252444	0.022715	0.0041964	-0.00459961	0.00895687	-0.0333537	0.022866	-0.0356416	-0.0827567	-0.0463003	0.040811	-0.0512613	-0.0302555	-0.0668616	-0.0378977	-0.0355216	0.00771426	-0.116134	-0.0220448	0.00443428	-0.104215	0.0327985	-0.00541443	-0.0441331	0.0247938	-0.00215928	0.0155581	0.0438493	-0.0325318	0.00291686	0.00308452	0.0282232	-0.0106185	0.0151415	0.0456606	0.011524	0.0162259	0.0261537	-0.0586322	-0.0216315	-0.00937424	0.0549564	-0.0147235	-0.0792958	0.0433698	0.0145698
SFPQ	-0.0330854	0.0291113	0.0292831	0.0649777	0.00890031	0.063719	0.0613534	0.00299433	0.038281	-0.0163469	-0.0438022	0.0802954	0.0181371	-0.00408123	0.0688941	0.0790029	0.0752182	0.0217598	0.0727013	-0.021431	-0.0304224	0.0392705	-0.00208013	0.143811	0.0122859	-0.0219176	-1.27509e-05	-0.00984081	-0.0138063	-0.0637068	0.00130265	0.0728171	0.068335	0.0384796	-7.06245e-05	-0.00195506	0.0236401	-0.0364706	0.00241302	0.00505539	-0.00239919	0.0407536	-0.0137136	0.0534268	-0.00215374	0.0207635	0.0683986	-0.024272	0.0126893
SAFB2	-0.000538666	-0.0252724	0.0124364	-0.00685601	0.0135005	0.00241628	-0.0215415	-0.000588124	0.00449317	-0.00924869	0.0362012	-0.00989357	0.0255316	-0.0253766	0.0253787	0.0260838	0.0256553	0.0253772	-0.0160687	-0.0123462	-0.0317804	-0.0150046	0.0124204	0.00404857	0.00441016	0.00623825	-0.0257007	0.030409	0.0392989	0.0127735	0.0381201	-0.00531634	-0.00517863	0.0287807	-0.00515273	0.0174563	-0.0264589	-0.0447997	0.0364776	0.00027046	0.00579793	0.0171652	0.00520876	-0.012286	0.02199	0.0286098	0.0101518	0.00839428	0.0209041
RBM25	-0.103825	0.000724748	0.0328847	-0.0550193	0.007319	0.0116311	-0.0129896	-0.0201936	-0.0208496	0.0116974	0.0246706	0.00809063	-0.0215426	0.0170566	-0.0488836	0.0389934	-0.0580164	0.0537466	-0.0106495	0.00733484	-0.00414153	-0.0207847	-0.0226778	-0.0508468	0.0291698	-0.00138018	-0.00113366	-0.0891081	0.00495274	0.0674323	0.0152481	-0.0252466	-0.00823019	0.0181157	-0.0297519	0.000227459	0.0176201	0.0371147	-0.00143303	-0.00687431	0.0413166	-0.035709	-0.0266305	-0.0304889	0.0427087	0.0387105	-0.00760735	0.00752527	-0.00893032
RBM22	0.0457702	0.00963251	0.0415074	-0.000866287	0.0338806	0.113104	0.0739656	-0.0108893	0.0402917	0.00707323	0.00913881	0.0598953	0.0485209	-0.00696791	0.062493	0.0629716	0.065373	0.00209461	0.0289862	0.00154396	-0.0124881	0.0524205	0.0526414	0.102029	0.0177659	0.0378069	0.0226447	0.00529455	0.00634229	-0.00260313	0.00788652	0.0374394	0.0137572	0.0649488	0.00847114	-0.00565357	0.0691998	-0.0178664	0.0490022	0.0268889	0.0323848	0.080653	0.083661	0.0188654	-0.00895457	0.0271529	0.0290595	0.0105905	0.0055564
SERBP1	0.000108198	0.0472667	-0.0243765	0.0785625	-0.0679977	0.0737684	0.119643	0.0183988	0.0229774	0.040917	-0.0275085	0.125487	0.0614566	-0.0230695	0.0837929	0.0700362	0.116429	-0.0264639	0.0261323	0.0499932	0.0168001	0.0435931	-0.0173062	0.147929	0.00651305	0.0467989	-0.0671046	-0.00992648	0.0337815	-0.0216748	-0.0727067	0.0609033	0.0104722	0.0207123	-0.00869837	-0.0300573	0.0194999	-0.0672729	0.0116747	0.0545022	0.042153	0.124233	0.0234995	0.0518309	0.0013016	0.00462006	0.0637928	0.057279	-0.0155973
RECQL	-0.0962005	0.0423065	0.016095	0.0562963	-0.020915	0.0193347	0.00348737	-0.00319148	-0.00694972	-0.00350171	0.00813094	-0.0249325	-0.0325924	0.0342801	-0.00625389	0.0308063	0.00614272	0.0476508	0.00375101	0.0407203	0.0312646	0.0223725	-0.0113098	0.0343496	0.0118552	0.00292499	0.0525562	-0.0670065	0.0445138	0.0290842	0.0112242	0.0162403	0.0278406	-0.0116747	-0.00308286	0.0382576	0.0511504	0.0236846	0.0117095	-0.0187051	-0.0329528	-0.0411716	0.0189532	0.0152148	-0.0211561	0.0101585	0.0125048	-0.0202306	0.0365212
ASCC1	0.00176253	-0.0784365	0.0433791	0.00590285	0.0495608	-0.013074	-0.0229274	-0.0122671	0.016051	0.0240961	0.0129461	0.027465	0.01891	0.0346832	0.00135238	0.0322415	-0.0163098	0.00563863	0.0475634	0.0278431	-0.0044613	0.00766526	-0.00127465	-0.0750474	-0.0337205	-0.0224783	0.077928	0.0378197	0.0291996	-0.0544029	0.0490309	-0.00581469	0.0397738	-0.0157028	-0.0883826	0.0529501	0.0159719	0.0534149	0.0307019	0.0399832	0.0350132	-0.0142213	-0.00743712	0.0188757	0.0448098	0.0241862	-0.018807	0.068723	0.0326369
EIF4A3	-0.0476779	-0.0121394	-0.0277242	0.0900802	0.0138803	0.176876	0.13344	-0.0117483	0.0349868	-0.00872013	-0.0124709	0.133343	0.120474	-0.0193167	0.153467	0.0954648	0.129095	0.0729886	0.173129	0.0447649	0.0683375	0.0833357	0.0409672	0.131172	-0.0704172	0.0644791	-0.0108641	-0.0292117	0.0196464	-0.165178	-0.0267829	0.0655578	0.0406726	0.0813423	-0.105922	-0.030303	0.0505152	-0.0627545	0.0161437	0.0394958	0.0223467	0.0816988	0.0524553	0.0229712	-0.00549382	-0.0132507	0.122321	-0.0313352	0.00890351
SSB	0.0227591	0.0456968	0.059395	-0.0420699	0.0305114	-0.0417098	-0.0451648	0.0908565	-0.0114735	0.0281576	0.0332737	-0.078806	-0.0579313	0.0175636	-0.13964	-0.0211509	-0.0127206	0.0189765	-0.0742691	0.0678556	0.033588	-0.060535	0.0411108	-0.107129	0.0054788	0.0395261	0.00538829	0.00434637	0.0364443	0.00945585	0.0353343	-0.00221693	-0.0212886	-0.0438987	0.0896548	0.0719231	0.00727574	0.0979614	-0.0803601	0.0155397	0.0933722	-0.0574802	0.006198	0.0247348	0.0576854	0.0233997	-0.0795585	0.0179414	0.00415128
UCHL5	0.0801817	0.0285522	0.091948	-0.0121194	0.0910427	-0.0821104	-0.018036	0.0198038	0.000274403	-0.0199609	0.016235	-0.00648484	-0.130462	0.0714501	-0.0692326	-0.0174067	0.0112771	0.074616	-0.0565712	0.0337137	0.0352194	-0.0106635	0.0517435	-0.0963766	-0.00669886	0.0808011	-0.0515449	-0.00775186	-0.00730397	0.00662529	-0.0193	-0.039463	0.019376	0.0110969	0.047116	0.05823	0.0181238	0.0746915	0.0588869	0.0855157	0.0312212	-0.0858093	0.0385146	0.0513433	-0.00301354	0.00430412	-0.0514776	0.0332814	-0.00740318
CSTF2T	-0.0292255	0.0294057	-0.0738605	0.0391199	-0.00549853	0.0969859	0.0144964	0.0170083	-0.00285359	-0.00414759	-0.0284465	0.0629472	0.0394033	0.0462831	0.0462511	0.0314683	0.0335783	0.0658066	0.0453149	0.0521386	0.00271678	0.0184472	0.018191	0.0838486	-0.00566703	0.0213812	0.0302182	0.0140242	-0.054472	-0.0425745	0.00873774	0.0787449	0.0116526	0.01619	-0.0106522	0.0345698	0.0260449	-0.0334308	0.034789	0.0437221	0.00121236	0.0802759	0.02643	0.035362	0.0480308	0.0193409	0.036138	0.00460666	-0.00364998
CIRBP	0.00603545	0.0254597	0.0297129	-0.0297011	0.0752664	0.0468584	-0.0198861	-0.0200318	0.0556285	0.0153493	0.0140265	-0.0321457	0.000720201	0.0556565	-0.0436899	0.0494336	-0.0839567	-0.022784	-0.00665005	0.0212909	-0.0209464	-0.000124211	0.0146384	-0.0240325	0.0773389	-0.0131023	0.0195521	0.0143114	0.0280124	0.0404578	0.0626993	0.031979	-0.00793238	-0.0130802	-0.034321	0.00520319	0.0197735	0.00921403	0.0264961	0.0379827	0.0725719	0.00232299	0.00442297	0.00240362	-0.0338673	0.0394788	-0.0150573	0.0239851	0.008249
FAM120A	0.0124909	-0.0111487	0.0347795	0.0246776	0.0299438	-0.0676252	0.0103718	-0.010187	0.00767177	0.040366	0.00893772	0.0401534	-0.0568037	0.0318515	0.000220643	0.00257936	0.0339175	0.0461464	-0.00763227	0.0407709	-0.0213175	0.0880704	0.00567543	0.0118436	0.0279889	0.0400088	-0.0168245	-0.0256001	0.0846215	0.0485997	-0.00805675	0.036362	0.0455274	-0.0340223	-0.000608841	0.0251164	0.0605458	0.0472224	0.0213985	0.0461179	0.0615976	0.0430515	0.0195924	0.0121183	0.0376633	0.0137788	0.0260888	0.0417109	0.0308556
ILF3	0.128328	0.0107666	0.0112418	0.0543907	0.0235358	0.0228793	0.0320945	-0.0116247	-0.00841663	0.0605323	0.0270819	-0.12938	-0.018359	0.0308519	-0.124471	-0.0208529	-0.0561505	-0.0113836	-0.0775308	0.0211469	-0.0351268	-0.0283535	0.0193352	-0.0735433	0.0134224	0.0105935	0.0728203	-0.0465523	0.0544465	0.0388085	0.0627193	-0.0320094	0.0150297	-0.000997864	0.0257938	0.0822188	0.0410881	-0.0387036	0.0806416	0.0450033	0.00684926	-0.00366114	0.00721856	0.0460551	0.0263933	0.0212218	-0.0551481	0.0489057	0.00556729
RPS10	0.0199251	-0.0112957	0.0503942	-0.00589183	0.0671263	-0.00753348	0.0194719	-0.0308853	0.0193617	0.0406705	-0.00660257	0.0464006	-0.0223488	0.0369482	-0.152496	0.0179677	-0.0529255	0.00408366	-0.0188294	-0.00545958	-0.0278789	-0.027044	-0.039321	-0.0774858	0.0706732	0.0193727	0.0328192	0.0302908	0.069712	0.0891559	0.0472276	-0.0259767	0.0199271	-0.0187718	-0.0072324	0.0425717	0.0290686	0.0436112	-0.0746092	-0.000293649	-0.00565375	0.0124033	0.01951	-0.00867677	0.0119987	0.0545991	0.0136274	0.0457033	0.0559179
TAF15	-0.0908849	-0.00422166	0.0424461	0.0482976	-0.00650877	0.0158962	0.00294979	0.022743	0.0427363	0.00893485	-0.0172595	0.0472156	0.0115795	0.0106097	-0.0151716	0.0266821	0.00480304	0.00266924	0.0169964	-0.0271577	0.0413034	0.0375738	0.0167646	0.0167488	0.0475331	0.0337456	0.0282599	-0.0503625	0.0241968	0.0244338	0.074059	0.00282441	0.0142675	0.0423055	0.0146787	0.0677327	0.0404395	0.0376976	0.0566698	0.00955135	0.0497955	-0.0123088	0.0542369	0.0157786	0.0177979	0.0530005	0.0165119	-0.0117573	0.0297665
UPF2	0.0263449	0.0208058	0.0183116	0.00381342	-0.0251093	0.0129826	-0.0132549	0.0109989	0.0512447	0.0063958	-0.00726439	-0.0461323	0.00573023	0.0351736	0.0242808	0.00600768	0.0112002	-0.0119623	-0.00395858	0.0153818	-0.00578402	0.0135175	0.00216865	0.0278004	-0.00650967	0.0136882	0.0395584	0.0272938	0.00933792	-0.00274583	0.0143657	0.00804227	-0.0125691	0.0156231	0.00304494	0.00184898	-0.0122935	-0.0230151	0.0527329	0.0129973	-0.023045	0.0394343	0.0134889	0.0481719	-0.0105996	0.0160684	0.0272821	0.026016	0.00957682
TRIM56	0.0509401	-0.00654131	0.117714	-0.0502689	0.0018927	-0.0619124	-0.0147678	0.0451241	-0.0175574	0.0576207	0.00923767	-0.116264	-0.0659632	0.0667431	-0.134433	-0.0392742	-0.118341	-0.00256673	-0.072588	0.0639184	-0.0243652	-0.0876184	0.017361	-0.166701	0.0635861	0.0352546	0.0831409	0.0344983	0.00168371	0.0543344	0.104111	-0.0579934	-0.000390599	-0.0475084	0.0706632	0.10843	0.0137404	0.123729	0.0679506	0.0186639	0.0708691	-0.125438	0.00172222	0.0449652	-0.0232063	-0.00148699	-0.0571086	0.0571015	0.0862082
DROSHA	-0.0794397	0.0317145	-0.0515999	0.153225	-0.0126125	0.15972	0.157917	-0.0429124	0.121621	0.026341	-0.12197	0.238913	0.2524	-0.0342201	0.236957	0.124355	0.251612	0.0781691	0.246589	0.0752119	0.00681269	0.162593	0.0182052	0.396112	-0.0232857	0.0389008	0.0291133	0.0149811	0.041385	-0.0801744	-0.0406409	0.193339	0.0544491	0.145408	-0.0589699	-0.0119027	0.0446567	-0.12244	-0.0087625	0.0587164	-0.032289	0.219252	0.0513834	0.0648319	-0.00127971	0.00833218	0.183843	0.0242359	0.00862952
FASTKD2	0.00431992	0.00587731	0.0259619	0.0303288	0.0572809	0.0178247	0.0231432	-0.0148223	0.0105473	0.0203667	0.00113023	0.0496926	0.0327521	0.0428589	-0.144833	0.0121859	-0.024417	0.0393111	0.0153554	0.0191408	-0.00753725	0.071903	0.013708	-0.0062424	0.0239357	0.00340655	0.0387493	0.0197689	0.030929	0.0284194	0.0404956	-0.00131864	0.0284192	-0.0154376	-0.0087518	0.0546326	-0.0104277	0.0545281	-0.0623622	0.0551972	0.0325477	0.0372237	0.0480194	0.062194	-0.0278532	0.0450034	0.0311867	0.0501565	0.0120743
HNRNPU	0.00358516	-0.0209488	0.0261114	0.0575759	0.0699236	0.0109	0.0404789	0.0165999	-0.000357397	0.0622775	-0.0468962	0.0337835	0.0128585	-0.000802693	0.0106863	0.00269072	0.0544077	0.0429409	0.0162494	0.00794513	4.09342e-05	0.0350426	0.0177909	0.0302235	0.0113746	0.0362634	0.0399569	-0.0038755	0.0289211	0.0152562	0.0222889	0.0282289	0.0321024	0.0225721	0.0247441	0.0402804	0.037524	0.0159729	0.0139277	0.0265038	0.0757858	0.0166347	0.00715485	0.0231334	-0.0388937	0.00209093	0.0249532	0.0396995	0.0396249
AKAP8L	0.0260778	-0.0136803	0.0233959	-0.0529475	-0.0166934	-0.018256	-0.0360256	0.0125137	-0.0332579	0.0162342	0.0333617	-0.0886049	-0.0541016	0.0270932	-0.0830056	-0.0975466	-0.0638258	-0.0198471	-0.0471155	-0.0116168	-0.0700929	-0.0480815	0.0119028	-0.135241	0.0191632	-0.0149024	0.0125139	0.0385696	0.0124475	0.0581682	0.0452653	-0.0434936	-0.0877749	-0.0649018	0.0162787	0.0139881	-0.00872303	0.0865988	0.0256799	-0.0173577	0.00864107	-0.0448416	0.000838191	-0.0429461	0.00538993	0.00606316	-0.0758057	-0.00130825	0.030274
HNRNPK	0.0498552	-0.00735378	0.000209621	-0.00398728	-0.0154157	0.0608399	0.0557989	-0.037131	0.0600122	0.0129672	0.0186837	0.0488593	0.0289249	0.0181259	-0.015531	0.0420494	-0.0200618	-0.0148106	0.0145416	0.0409753	0.00460908	0.0264794	0.0239086	0.0341332	0.0371341	-0.0229811	0.0768727	-0.00650538	0.026726	0.00415338	0.00646651	-0.00906335	0.00180699	0.0224087	-0.0156217	0.0133861	0.019488	0.0261607	-0.000213568	0.0499356	0.0575034	0.0635258	0.0344423	0.0222571	-0.0102242	0.0063428	-0.0329361	0.00499642	0.0359715
HNRNPL	-0.0129736	0.0185518	0.0330066	-0.012001	-0.0131279	0.041396	0.0621071	0.00501442	-0.00380557	-0.399241	0.0185616	-0.0299541	-0.00583619	-0.00513444	-0.0102611	0.00981025	0.00540309	0.0212081	0.0482361	0.030522	-0.0317077	-0.00236389	0.0289258	0.0106255	0.00667273	0.0202015	0.0417865	0.0352856	0.0239039	0.0416011	0.026716	0.0266206	0.00103039	-0.373227	-0.0146704	0.0203503	0.0367547	0.0527599	0.00679264	0.00894811	0.019914	0.0235838	0.0108593	0.0289156	-0.041596	0.00224082	0.0204171	0.0164562	0.0313979
RBM15	0.0462501	0.0206962	0.0182451	-0.0951352	0.0286393	0.0186727	-0.0364269	0.059037	-0.0567673	0.0043633	0.00222887	-0.0644854	-0.0914894	0.0195217	-0.0627446	-0.146807	-0.0949094	-0.0650236	-0.0674098	0.0094085	-0.0555703	-0.0638521	-0.0250745	-0.178105	-0.00781926	-0.0184918	0.0192098	0.059021	-0.00770766	0.0389055	0.0535501	-0.0879741	-0.09811	0.00686487	0.0577028	0.0197537	-0.00713225	0.0348221	0.0178608	0.0207888	0.0224274	-0.0658471	-0.0375389	-0.00569142	0.049937	0.00988246	-0.0660168	0.0305824	0.024796
FUBP3	0.0136532	-0.0550242	0.0424996	-0.0181394	0.00285522	0.0266997	-0.0133143	0.0045896	0.0108083	0.0126643	0.0157797	-0.09873	-0.0296559	0.0100332	-0.0729936	0.0262111	-0.0224636	-0.0116971	-0.0425894	-0.000456235	-0.00552808	-0.0535676	0.0152784	-0.118872	-0.0508526	-0.0306812	0.0169438	0.00378314	0.0174415	-0.0248294	0.0249054	-0.00228738	0.0158909	-0.0134698	-0.0649308	0.0243165	-0.0190088	0.0130562	0.08285	0.0151178	0.0320921	-0.00670976	-0.00324509	0.00488059	0.00949801	0.0247268	-0.0287697	0.0346222	0.00987743
RBM17	-0.012639	-0.0421508	0.000328843	0.0147865	0.0344593	-0.000784675	-0.0269426	-0.022349	0.0100532	-0.0134399	0.0121559	-0.0545709	0.0677409	0.0309003	0.013754	0.00291901	-0.0088905	0.0305396	0.0377807	-0.01932	-0.000960854	-0.0029045	-0.0174543	0.0168776	0.0101992	-0.0159337	-0.00189613	0.0115351	0.0253249	0.00911813	0.0366727	0.0278479	-0.00584656	0.0236445	0.0354356	0.0181268	-0.0097801	0.036725	0.00700371	0.0155811	0.00256698	-0.082635	0.0163473	0.00245552	0.0358876	0.00899653	0.00784348	-0.00223529	0.0133857
DDX19B	-0.0211109	0.0600478	-0.0265793	0.10718	-0.0260916	0.0368636	0.0972237	-0.00167406	0.0755183	-0.0232912	-0.0356461	0.179241	0.106736	-0.0288674	0.141743	0.0419098	0.182257	0.0680989	0.140683	0.0170918	0.0922027	0.119488	-0.00912693	0.245959	0.0126446	0.0202211	-0.0104828	-0.0262522	0.0171143	-0.0986287	-0.0496758	0.101616	0.0195625	0.0872549	-0.0379636	-0.0334683	0.0341227	-0.069421	0.00350294	0.0947128	-0.058942	0.109252	0.033827	0.0468803	-0.039739	0.0103865	0.133758	0.0119134	-0.00630869
HNRNPC	-0.0416669	0.0349338	0.0260888	0.0575493	-0.0570329	0.0835484	0.101943	-0.0383151	0.0279652	-0.0277877	0.00163268	0.0822141	-0.00654544	0.0227934	-0.0128326	0.0240366	0.0522571	0.0443157	0.0626894	-0.000701748	0.0696077	-0.0188142	0.075788	0.0926291	-0.0242853	0.0423035	-0.0450092	-0.036522	0.023097	0.00717015	-0.04298	0.0188133	-0.0351502	0.0550238	-0.00279055	0.00484272	0.0469632	0.0373596	0.0153333	0.0519405	0.0451789	-0.0226807	0.0129149	0.0564608	0.013382	0.00357302	0.114044	-0.0263692	-0.0453737
SUGP2	0.000515393	0.0073336	0.0164769	-0.0108813	0.0385708	0.00365447	0.00228732	0.0350777	-0.00610367	0.00302504	-0.0669764	0.0118223	-0.0214816	-0.0126154	-0.0421263	-0.0338359	-0.0348351	0.0151456	-0.0346131	0.0210204	-0.0680568	-0.0261417	0.0250216	-0.0242111	0.029695	0.028747	0.0631991	0.056183	-0.011138	0.014333	0.0175123	0.04048	0.026112	-0.0292462	0.0340273	0.0268855	0.00834904	0.0100013	0.014789	-0.00530609	-0.00524014	-0.0337265	-0.0146086	0.0263102	0.052867	0.00935816	-0.028226	0.0477399	0.0101417
RPS19	-0.0548046	0.0824833	-0.0218738	0.0874319	-0.02828	0.0564668	0.088258	-0.0294674	0.09455	-0.0108468	-0.0243443	0.157587	0.0911565	0.013927	0.121619	0.088217	0.157419	0.0232484	0.134938	-0.0226264	0.0454172	0.0752738	0.0439822	0.209012	0.000691688	0.0340011	-0.0233222	0.0288703	0.0468013	-0.101174	-0.124495	0.134568	-0.00312794	0.119697	-0.102561	-0.0043568	-0.0111169	-0.0882506	-0.00593965	0.0286449	-0.0115906	0.160423	0.00657158	0.00421241	-0.0595577	0.0120215	0.0913599	0.015062	0.00588908
HNRNPF	0.0341162	-0.00259892	0.0305581	0.03762	-0.0138067	-0.00923176	0.00138096	0.00567751	-0.00154106	0.0128608	-0.0324553	-0.0334521	-0.0794158	0.0149474	0.0275951	-0.00342211	-0.0171924	0.0565805	0.0293331	-0.0213941	0.0108283	-0.0175381	0.0635695	-0.0116611	0.00633344	0.0467981	0.0809219	0.00728197	0.0557071	0.0216707	-0.0242933	0.0300959	0.00814687	0.000377377	0.00110248	0.00567742	0.0509281	0.0458878	0.0519973	0.0501667	0.0468529	-0.0814842	0.0311879	0.0184224	0.024398	0.00628818	-0.00558581	0.0221908	0.00799068
PUS1	0.055032	-0.0264967	0.0522367	-0.0981231	0.0221681	-0.0597457	-0.098745	0.00795259	-0.071655	0.00813184	0.0132086	-0.0958305	-0.0892699	0.052011	-0.133461	-0.205266	-0.158817	-0.0701599	-0.122211	0.00790515	-0.122296	-0.0832853	-0.0177846	-0.235891	0.017453	-0.000492007	0.0242744	0.0528476	0.000927022	0.0861338	0.0579084	-0.0954771	-0.175042	-0.0704655	0.0297017	0.0474666	-0.0127887	0.0840095	0.0556534	-0.102242	0.0459867	-0.138855	-0.0120463	-0.0256122	0.0536926	0.00215164	-0.126448	-0.0273978	0.0246728
SMNDC1	0.0449984	-0.00660721	-0.000853217	-0.0288998	0.0643982	-0.0247427	-0.0510298	0.055795	-0.0738323	0.0455289	0.0494774	-0.0501553	-0.0796792	0.0485796	-0.123566	-0.0235933	-0.112139	0.0022051	-0.0726742	-0.0199007	-0.00848752	-0.0363975	0.0328522	-0.176886	0.0577231	0.0201415	-0.0116546	0.0160884	-0.065055	0.0652319	0.0620791	-0.0662411	0.0188153	-0.05792	0.0540872	0.0467553	0.0314029	0.0741508	0.0511423	0.0131811	0.0707632	-0.0782969	0.0303889	-0.00725121	0.0328772	0.0533525	-0.0650885	0.0258639	0.0479515
TBRG4	-0.134877	-0.0025147	-0.0169269	0.085847	-0.0229325	0.035787	0.0415335	-0.0249731	0.0355005	-0.00568256	-0.0108201	0.0626684	0.0384517	0.041183	0.0933715	0.0672096	0.0989599	0.0261069	0.0801577	0.0422453	0.0857063	0.0728652	0.0298794	0.115329	0.0398124	-0.0148271	0.0390627	-0.0939564	0.0383435	-0.0310126	0.00953408	0.0364841	0.0587485	0.0205903	-0.0204919	-0.0364948	0.0835509	-0.0122953	0.0417105	0.0267401	-0.0402888	0.095936	0.00516759	0.0416105	-0.002043	-0.0163689	0.0901224	0.0130326	0.0103333
HNRNPA0	-0.0218372	0.034407	0.035586	0.00012785	0.0230612	0.010052	-0.0242421	0.00967567	0.00402473	0.0605285	0.0181214	0.0166202	-0.0300978	0.0267148	0.00022581	-0.0466315	-0.0327696	-0.00261585	-0.00540722	0.0226708	-0.035107	-0.0156837	0.00435009	-0.0166734	0.0362203	-0.0235649	0.103252	0.00635007	0.0371804	0.00574341	0.0486005	0.00291654	-0.0310999	-0.00298356	0.0347001	0.0416636	0.0222138	0.0630696	0.0437907	0.0467453	0.0270144	-0.0240683	0.0119777	0.0225478	0.0180896	0.079658	-0.0395287	0.059696	0.0515388
HNRNPA1	0.00651811	-0.00151535	0.0713067	0.014701	0.00733873	0.0612459	0.050523	0.00294563	0.0141652	-0.00654729	0.0135521	-0.0162555	0.0272003	0.0418741	0.0158277	0.00628864	0.00705718	0.0187653	0.0485339	-0.0126861	0.02872	0.0204396	0.0109801	0.0480055	0.0411334	0.0309863	-0.000264653	-0.0181929	0.0281337	0.00923008	0.0233424	0.0363004	0.00110532	0.0438213	-0.0177501	0.0095471	0.0279729	0.0417176	0.0192569	-0.016522	0.0245732	0.0178777	0.0269651	0.0238446	0.0698033	0.0247022	0.0181208	0.0335917	0.0361607
CELF1	0.0197929	-0.0193471	0.0498066	-0.0379403	0.0907326	0.053021	-0.0933227	0.0223891	-0.00529029	0.0420316	0.00117085	-0.0710853	-0.0287579	0.0287288	-0.0537193	-0.0148058	-0.0800992	0.00734114	-0.0210623	-0.0519538	-0.0318443	-0.0174123	-0.00456813	-0.0975065	0.0248275	0.00868195	0.0178892	0.0265676	0.0318355	0.065217	0.0864896	-0.0796028	-0.0165621	-0.0392306	-0.00113484	0.00525979	0.0155671	0.0717902	0.0666281	-0.0080991	0.0213913	-0.0677656	-0.0546933	-0.0614666	0.0936857	-0.0102632	-0.0140993	0.073424	-0.0327707
IGF2BP1	0.0533094	0.0421087	0.00666975	-0.0488439	-0.0279185	-0.00122703	-0.0191158	0.0222166	0.0300248	0.0397645	-0.0118591	-0.0136945	-0.0209956	0.00717613	-0.0215022	-0.00583566	-0.0481124	-0.0443272	-0.0509837	0.0523373	-0.00380162	0.00772823	0.0231495	-0.0394922	0.0123903	0.0492741	-3.85072e-05	0.0503914	0.0305506	0.0129598	0.055189	0.0109487	-0.000453439	-0.0221729	0.0577686	0.0548779	-0.00118866	0.0650076	-0.00364073	0.0126633	0.0500045	-0.0265718	0.0199511	0.0114694	0.0347235	0.000981307	-0.0420487	0.0170718	0.048448
IGF2BP3	0.0612668	0.0110677	0.043502	-0.0318149	0.0616671	-0.0102782	0.0124315	0.0660012	0.0104792	0.000892504	0.0178709	-0.0323534	-0.035267	0.0461361	-0.0639612	-0.013686	-0.0318776	-0.0128818	-0.106653	0.0482082	0.0315832	-0.0311059	0.0267401	-0.0341851	0.024889	0.0603301	0.0162506	0.0328281	0.0170333	0.0108602	0.035584	-0.00642527	0.0134217	0.0194408	0.0711432	0.0356836	0.0316095	0.0686336	-0.0140057	0.0675164	0.0371458	0.0148888	0.0253901	0.00592842	0.0220071	0.0493532	-0.0754597	-0.00164396	0.00670387
IGF2BP2	0.0943944	0.0371163	0.00469673	-0.0877367	0.0561509	-0.0384421	-0.0791943	0.0171519	-0.000268467	0.0394133	0.0111326	-0.0846125	-0.0820795	0.0201555	-0.0863874	-0.0180367	-0.146909	-0.0479084	-0.144026	0.0256769	-0.0284345	-0.0731054	0.0102986	-0.14985	0.0241044	0.0148231	-0.0163699	0.0418062	0.0349917	0.0807578	0.0253198	-0.0107783	-0.0300226	-0.0292056	0.0991423	0.0386082	-0.0195722	0.0599142	0.0440756	-0.0510596	0.027502	-0.0740064	-0.0170055	0.0180465	0.00682254	0.0161316	-0.0968127	0.0582008	0.0220668
SRPK2	-0.0117757	0.0228487	0.0144963	0.0166414	0.0215297	0.101129	0.0491457	-0.0377426	0.0260469	0.0308859	-0.0230976	0.0082629	0.0564534	-0.00770511	0.0461649	0.0597212	-0.00583365	0.0265488	0.0844852	-0.00819597	0.00388215	0.058698	-0.100581	0.0939957	-0.00289799	-0.106209	0.00205146	-0.0346726	0.00492738	-0.0303543	-0.0319208	0.0477406	0.00381775	0.0308254	-0.0467967	-0.000972211	-0.104045	-0.0184208	0.0364458	0.0173605	0.00665533	0.0674638	0.0354408	0.0129076	-0.00210243	0.0183444	0.0393716	-0.00089801	0.0236525
STAU1	0.0105687	-0.0102954	0.0392337	0.0250454	0.0223403	0.0145283	0.0397816	0.0222923	-0.010113	0.0206802	-0.000192114	-0.0594807	-0.033379	0.051026	-0.0461393	-0.0399559	-0.0541671	0.0257336	-0.0123934	0.0280515	0.000810735	-0.0127121	0.00520982	-0.0351981	0.0356831	0.0296335	-0.00314878	-0.0160147	0.0563509	0.0362694	0.0316594	0.00899651	0.027931	-0.0529073	0.0123852	-0.0647497	0.0219675	0.0833327	0.0459411	-0.00406726	0.0231101	-0.050331	0.0126968	0.0293089	0.0263275	0.0234001	-0.0245604	0.0725316	0.0358001
UTP18	0.0327176	0.0108404	0.0433887	-0.0478207	0.0384391	-0.0252547	-0.033045	0.017539	-0.0205184	0.0301125	0.036205	-0.0886136	-0.0659442	0.0198139	-0.116558	-0.136469	-0.10639	-0.0286312	-0.0748446	-0.00849142	-0.091524	-0.0752391	0.0209896	-0.136032	-0.00257391	-0.0067997	0.0112843	0.0347717	0.032205	0.0612269	0.0181223	-0.086823	-0.11562	-0.0573882	0.0275804	0.0576405	-0.0232882	0.0595982	0.0270797	0.0110133	0.0339825	-0.0368315	0.00112149	-0.0549786	-0.0089724	-0.00319199	-0.0724388	0.0263544	0.0351924
BUD13	0.0198762	-0.00804935	0.0205763	0.00485957	0.0200772	0.052724	0.0467674	0.00303167	0.0422821	0.0424883	-0.011118	-0.00993494	0.0420094	-0.00701693	0.0040608	0.00521412	0.0407038	0.0145207	0.03405	0.0194949	0.036826	-0.0322811	0.0766271	0.0590293	0.00398804	0.0455459	0.0742147	-0.0253233	0.0786816	-0.0161502	0.0492234	0.0494762	-0.00393964	-0.0130958	0.0214992	-0.102911	0.0611489	0.0690851	0.104248	0.0207601	0.00174489	0.0473504	0.0208642	0.00293241	0.0758207	-0.000371046	0.00702464	0.0393294	0.021522
KIF1C	0.026601	-0.00569342	0.0361569	-0.0146226	0.0359829	0.0220735	-0.020239	0.0233539	0.00169775	0.00624567	0.0249398	-0.033248	-0.0451143	0.0128514	-0.0674834	-0.0450011	-0.0499381	-0.0278646	-0.025842	0.0136538	0.00811975	-0.00450362	-0.00445039	-0.0922702	0.0454781	-0.0015594	-0.0148561	0.00351691	0.00557673	0.0377141	0.0133895	-0.0140521	-0.044914	-0.0343927	0.00272668	0.0264256	-0.0230164	0.0512351	0.00549439	-0.016603	0.0232352	-0.0527486	-0.0248749	-0.0425752	-0.00263102	0.0108663	-0.025557	0.00677862	0.013552
TFIP11	0.0175212	0.0290135	0.0269868	0.0417915	0.0670151	-0.0637329	0.0781184	0.0446679	-0.00157025	0.0654183	0.0247628	-0.0324007	-0.0582272	0.0387022	0.0233035	-0.0162803	0.0394182	0.0205826	-0.00402233	0.0155622	0.0031801	-0.00683276	0.0399823	-0.0258462	0.0636347	0.0748658	-0.0635677	0.063291	0.0702493	0.0185507	0.0324789	0.0296326	-0.000917569	-0.0275333	0.0191721	0.039767	0.0559517	0.0504672	0.0637335	0.0233629	0.030934	0.00742262	0.0161423	0.0394579	-0.0765804	0.0205565	-0.0171583	0.0427257	0.0314272
APOBEC3C	-0.0273716	0.0214098	-0.0492748	0.0993388	-0.0707115	0.106547	0.0533367	-0.0183093	0.0934163	-0.0637615	-0.0403539	0.125039	0.118157	-0.00449167	0.174157	0.0441489	0.173094	0.0580451	0.153309	-0.0623063	0.0127091	0.0979407	0.0247457	0.283066	-0.00943225	0.0192524	-0.0234929	0.00365931	0.021701	-0.0807245	-0.0655907	0.00132294	-0.00203065	0.139301	-0.0455695	-0.0182613	0.0206977	-0.111724	-0.0300475	0.0056527	-0.0565378	0.150148	-0.0822922	-0.0322427	-0.0675446	-0.0635795	0.121699	0.0067778	-0.108474
GEMIN5	0.0367618	0.0304377	0.016972	-0.0162205	0.0296103	-0.0365476	0.000675072	-0.010061	0.00799052	0.0270277	0.00861309	-0.031919	-0.069722	0.00942273	0.0345103	0.0142711	0.00730493	0.0611577	0.00194306	0.023926	0.00289521	0.0251687	0.0662666	0.018164	0.0666458	0.039445	-0.00347708	0.0236666	0.0264811	-0.00616003	0.0241224	-0.00957952	0.0237129	-0.0185305	-0.0320591	0.029425	0.0369867	0.0463869	-0.00559868	0.0510877	0.0246357	0.0623637	0.0423368	0.0381294	0.0364031	0.0342855	0.0173563	0.0578887	0.00785966
SRP68	0.0529548	0.0367512	0.0341137	0.000133944	0.03254	-0.0638804	0.0598992	0.00121201	0.0596056	0.0519422	0.00221939	0.0141243	-0.0427014	0.0204262	0.0291728	0.0121788	0.0227009	0.0175113	0.0643338	0.0517357	-0.00729755	0.0191969	0.0193635	0.029926	-0.00121276	0.0407636	-0.0211316	-0.00450222	0.0385352	-0.0140943	-0.0172459	0.00782931	-0.0186304	-0.0199473	0.0187764	0.0676729	0.0314211	0.0310116	0.0185188	0.0516522	-0.0176332	-0.0216813	0.0194103	0.046597	0.0629085	-0.00844735	-0.032786	0.0643668	0.0404571
EXOSC9	0.0389133	0.0190601	0.0127676	0.00599205	0.0615584	0.0124369	-0.00286769	-0.00639387	-0.0626063	0.0186682	0.0366368	0.0180168	-0.047081	-0.00205432	-0.0487922	-0.0113666	-0.0668439	0.0113201	-0.0312559	0.0027044	-0.030489	-0.000532331	0.0263382	-0.0587986	0.0678744	0.0377104	0.0290478	0.00688107	-0.0365937	0.0444733	0.0094069	0.0055008	-0.00636676	0.0180299	0.0472991	0.0470305	0.0290873	0.0292832	0.0711802	0.00602733	0.0581813	0.00872236	0.0239797	0.0305658	0.0303531	0.0268562	-0.0134616	0.0534335	0.0248594
AATF	0.0324009	-0.00346573	-0.0375443	-0.00324356	0.0530696	0.0119728	0.000418543	-0.0251405	-0.031747	0.0628127	-0.031554	-0.0643423	-0.0517109	0.0336556	-0.00267915	0.0243973	-0.000339574	0.0197171	-0.00101842	0.0117741	0.0110101	0.0168984	0.0400311	-0.0102453	0.0198349	0.0187473	0.0441277	-0.013694	-0.0145302	0.0352711	0.0563186	-0.0105576	0.00288039	-0.00905482	0.00902528	0.0247328	0.0465165	0.0402371	0.00107971	0.000818247	0.0251324	0.0109315	0.00960097	0.0111656	0.0199251	0.0350988	-0.0149066	0.0930553	0.0406452
G3BP2	-0.14263	0.0516111	-0.0202308	0.0930333	-0.00439834	0.0269435	0.0449184	0.00261273	0.0601035	0.00280247	-0.0308581	0.143608	0.108792	0.00178487	0.16659	0.0843114	0.143006	0.0574252	0.106033	0.0699174	0.0267159	0.0512889	0.0408738	0.189228	-0.0353703	0.0720711	0.0113941	-0.107795	0.0344559	-0.0231643	0.0651699	0.0626335	0.0061773	0.0861349	0.0367259	0.0204325	0.0370286	-0.0528603	-0.00115697	0.0661439	0.077194	0.0490548	0.0814927	0.0250617	-0.0526114	0.00326503	0.0617485	0.0992737	0.0155065
MAK16	-0.000836849	0.00798884	-0.0169892	0.0307716	-0.0281465	0.0738469	0.011466	-0.0186545	-0.00965385	0.000751111	0.0422849	-0.00948031	0.0593996	0.0201581	0.0428711	-0.00480178	0.042818	0.0524637	0.0577364	0.0074558	0.038921	0.0362538	0.031377	0.0504205	0.0101361	-0.0192136	-0.0125126	0.00471937	0.0134533	-0.00425258	0.000432245	0.0394554	-0.0230001	-0.00961981	-0.0269984	0.0214385	0.0274739	-0.0260651	-0.0261905	0.0105279	-0.00526641	0.0272763	0.00662795	0.0227119	0.0220574	0.0415111	0.0527226	0.0204338	0.0107523
NSUN2	0.052285	-0.0152398	0.0533609	-0.0381057	0.06841	-0.0289244	-0.0392505	0.014866	-0.0494351	0.020773	0.0250952	-0.113347	-0.0759	0.0499684	-0.0896136	-0.0439667	-0.0666797	0.00364375	-0.0637436	0.00497769	-0.000993363	-0.0518101	-0.068719	-0.123876	0.0254387	-0.101286	0.0512675	0.0303132	0.0262426	0.0882466	0.0749299	-0.0235906	-0.0259242	-0.0409719	0.0524107	0.0467084	-0.101315	0.0866749	0.0467202	-0.0199509	0.0452731	-0.0506248	0.0447914	-0.0114052	0.0446078	7.50052e-05	-0.0419155	0.0402893	0.0154717
AGGF1	0.0655632	-0.0473287	0.0153767	-0.0718248	0.0049897	-0.0165684	-0.0900935	0.0360557	-0.0614685	0.0113986	0.0546741	-0.0942251	-0.10075	0.039178	-0.133664	-0.0853752	-0.176073	-0.0462104	-0.116345	-0.0452409	-0.0779493	-0.0502059	0.00195016	-0.143679	0.0158027	-0.0181905	0.00493178	0.00356286	-0.00498662	0.0492435	0.0444081	-0.073875	-0.0828724	-0.0261628	0.030443	0.00967865	-0.0235379	0.046662	0.000367812	0.029362	0.0270021	-0.10171	-0.0311538	-0.0224253	0.0232345	0.00604985	-0.0626763	0.0262641	0.0223162
GRSF1	0.0690911	-0.00720388	0.00310519	0.000702009	0.0480065	0.0261984	0.0280238	-0.0124989	0.0127025	0.00726299	0.00285895	-0.0346748	-0.0414406	0.0253757	0.00132316	-0.00536676	-0.0225088	0.000436531	0.0195466	0.0296476	0.000321097	0.00390404	0.0365995	-0.0222822	-0.00418186	0.0285947	0.0131193	0.000552867	0.0177802	0.0375821	0.0263837	-0.0102788	-0.00497785	0.00682401	0.0240113	0.0509927	0.0160561	0.0702077	0.0369401	-0.010365	0.0531645	0.0243362	0.0637174	0.0141951	0.0175782	0.0260109	-0.0124476	-0.00652931	-0.0212331
SF3B4	-0.0523571	-0.0166259	0.0101989	-0.0134364	0.0154476	0.0406543	0.0223163	0.00105914	0.0592699	-0.0109538	0.0530492	-0.0930652	-0.0377548	-0.0149905	-0.0312268	0.0419453	-0.039684	0.008863	-0.00508871	0.000689213	0.0249789	-0.0227011	0.0485972	-0.0519627	0.000572554	0.0155833	-0.0492692	-0.0945527	0.00608802	0.0464612	0.0178084	-0.0183896	0.000733719	-0.00752171	0.0412526	0.0013084	-0.00843366	0.0136289	-0.0225932	-0.0166536	0.0066218	0.0344365	-0.00539247	0.0134007	0.0641891	0.0105549	-0.00034905	-0.0353148	-0.0269215
PNPT1	0.0287532	0.0214366	0.000859471	0.0419744	0.0501571	-0.0402821	-0.061817	-0.0296069	0.0370223	0.0781495	-0.0189536	-0.0291152	0.000387938	0.0110068	-0.0251684	0.0193224	0.0144054	0.0515742	0.033673	-0.0306558	0.0161508	0.0403135	0.0610338	0.0517531	0.00751384	0.0451805	0.0566879	-0.0197873	0.0189208	-0.00573022	0.0351922	-0.0366792	0.0198025	-0.00174351	0.0140778	0.0517396	0.0285063	0.0619247	0.0260833	0.0617341	-0.00798472	-0.00414656	-0.0482592	-0.0652759	0.00474627	-0.0437679	0.0296375	0.0369529	-0.034925
SF3B1	0.0164989	0.0505733	0.0251857	-0.0333608	0.0247002	0.0305812	-0.0122997	0.000759737	0.0260376	0.0122448	-0.00778303	0.0133952	0.0399979	0.0487059	0.0435864	-0.00580588	-0.0121676	0.038411	0.00808494	-0.00903572	0.00810918	0.0422	0.0172487	-0.0192946	0.0481863	0.0288682	0.0247585	-0.0260789	-0.00327531	0.0566486	0.0705653	0.00429257	0.00929674	-0.00651973	-0.0530521	0.0532059	0.00997089	0.026089	0.0166051	-0.149605	0.0571292	0.0440901	0.0596042	0.00761391	-0.0498432	0.0344699	0.000561322	0.0602321	0.0175202
CPSF7	-0.0235559	0.0301013	0.0123339	-0.0207467	0.0414645	0.0345803	-0.0283523	0.0195773	0.0237375	0.00956237	0.00179855	-0.134356	0.00474258	0.0223258	-0.0175645	-0.00117044	0.0261135	0.0175776	0.013688	0.0160806	0.000494331	0.00469175	0.0178758	0.00359972	0.0269066	0.0445572	0.0013762	0.0109439	-0.0312762	0.039645	0.0524997	0.00633173	0.0257254	-0.0328315	0.0124928	0.00529662	-0.00178374	-0.0285135	0.0840303	0.0260606	-0.0220009	0.0229617	0.00581339	0.0355032	0.0669861	0.0800604	0.0393521	-0.0318021	0.0343483
CPSF6	0.0254715	-0.0372847	0.0702307	0.0537147	0.0378142	-0.0189029	-0.0171972	-0.0211669	0.00578261	0.0727335	-0.0204096	-0.0902039	-0.00305555	0.0398467	-0.0307768	-0.0197939	-0.0481863	0.0211453	0.0204429	-0.0165452	-0.0180533	0.0328478	0.0204775	-0.0022879	-0.0104169	0.0582168	0.0372041	0.0111948	0.0418556	0.0340229	0.0313502	0.00398457	0.00997399	-0.0569508	0.0244667	0.0494025	-0.0134673	0.0419562	0.058586	-0.119644	0.0493461	0.0214497	0.0136526	-0.00172766	-0.0807169	0.0119379	-0.00517132	0.0372258	0.0302207
FMR1	-0.0286808	0.0338064	-0.034802	0.0394568	0.00155901	0.10552	0.0805521	0.0171024	0.0360083	-0.0114211	-0.0379361	0.0483016	0.0889071	-0.00203937	0.100054	0.0264116	0.139614	0.0323076	0.0853533	0.0272471	0.0392549	0.0688324	0.0210209	0.134075	-0.04553	0.0468142	0.0225577	0.0845375	0.0407381	-0.0134198	-0.0175161	0.0713826	-0.0244153	0.085709	0.00896456	0.0034157	-0.0260348	-0.0159149	-0.00852319	-0.0751748	0.00466757	0.0885795	0.058502	0.0228108	-0.144858	-0.00407126	0.0619966	-0.0227814	0.0582069
DDX3X	0.0628144	-0.089214	0.038066	-0.045325	0.0588758	0.00635918	-0.0962008	-0.0163312	0.0174292	0.0648666	0.0757254	-0.150499	-0.0991789	0.0242013	-0.10749	0.0392587	-0.113323	0.0146341	-0.0932361	-0.0294461	0.0297721	-0.0316787	-0.0185112	-0.219452	-0.0389693	-0.0233838	-0.00633221	0.00262758	0.015745	-0.00739956	0.0431348	-0.0703707	-0.00262654	-0.0880072	-0.0469743	0.00381493	-0.00677697	0.000765055	0.0162945	0.0204023	0.00767691	-0.0514496	-0.0122479	-0.020642	0.00222513	0.0347173	-0.0317749	-0.0285592	-0.0109567
TIA1	-0.0144029	0.00730488	0.0341194	-0.0123352	-0.000293439	0.030015	-0.012571	-0.0364663	0.0659015	0.0190068	0.000885829	0.0102544	-0.00923982	0.05513	0.0245069	0.0262044	-0.0348912	-0.0199332	-0.0555506	0.00416778	0.0580449	0.043824	0.0131138	-0.0204099	0.0164913	-0.00637474	0.035906	0.0424842	0.0703279	-0.00416859	0.0113674	0.026334	0.00436749	-0.0196976	0.0244062	0.0120281	0.0438116	0.0533399	0.0700648	0.0032004	-0.00240772	0.0032839	0.0377528	0.0152445	0.00617226	0.0182285	-0.0637125	0.0138648	0.00870299
EIF2S1	0.0371351	-0.0105727	0.0211336	0.0196028	-0.00664193	-0.0444394	-0.0213231	0.000883667	0.035485	0.0269391	-0.0122451	0.0789562	-0.0164683	0.032649	-0.0038864	0.0338943	0.0224295	0.0608285	-0.00281134	-0.00764997	0.0334552	0.0150212	-0.00064787	-0.0825225	-0.0648967	0.0543755	0.0358836	0.0131889	0.00809129	-0.0717428	0.0218784	0.0368916	0.00766331	0.0253881	-0.0153985	-0.0160806	0.0536485	0.00963356	0.00685885	0.0209881	0.0425879	0.0110732	0.0321253	0.0395018	0.0127609	0.000796932	0.0109254	0.0400089	0.00873675
STIP1	0.0844027	-0.000792558	0.016763	0.000731612	0.0494383	-0.0427962	0.0243603	0.0230975	0.0126588	-0.016743	-0.00840907	-0.0252111	-0.0517645	-0.00776335	-0.0228117	-0.00993309	0.00821075	0.00632578	0.0184943	0.0143457	0.0241313	0.00333882	0.046045	-0.0117311	0.0365654	0.035527	0.0301525	0.0268784	0.0382468	-0.000341411	0.043098	-0.0270233	0.0361147	0.0218231	0.0485059	0.0175202	0.033882	0.0577468	0.0507587	0.0672224	0.0572099	-0.0210025	0.0451527	0.0557587	0.021627	0.0138035	0.0201516	0.00977507	0.00819752
NFX1	0.0300039	0.0509572	-0.049786	0.0536457	0.0160172	0.0224534	0.0527801	-0.0135051	-0.0542993	-0.0238993	-0.0171877	0.0160548	0.0186162	0.0169263	-0.00313406	0.0210974	0.0272932	0.00366969	-0.00439775	0.0184751	0.0212726	0.0302017	0.00180911	0.027859	-0.000834235	0.0246297	0.0111698	0.0102779	-0.00749799	-0.00993056	0.0121293	0.0420163	0.00385474	0.0537337	-0.0050714	0.0542321	0.0525508	0.0385569	0.0647002	0.0254904	0.047565	0.00934828	0.0354267	0.015045	0.0269793	-0.00287488	0.0316668	0.0344068	0.02306
QKI	-0.116903	0.0367556	0.022273	0.0450748	0.0411858	-0.0143776	0.0463718	-0.0189484	0.0187222	-0.00520258	0.00876767	0.0513056	0.0127718	0.0231783	0.0256696	0.0175329	0.0536823	-0.000653121	0.057397	0.0345639	0.0425611	0.0543916	0.0278616	0.0754931	-0.00599333	0.0300296	0.0216505	-0.0742611	0.013592	-0.00547567	-0.0237588	0.0211973	0.00618349	0.00644826	0.0168331	-0.00934095	0.0160502	0.00991958	0.050642	0.0209248	-0.034559	0.0701195	-0.00497924	0.00541798	0.0130392	0.0541972	0.011255	0.01912	-0.0123764
RAVER1	-0.16306	0.0209261	0.0370909	0.0509062	0.0444134	-0.0146108	0.0158569	0.000284082	0.00791852	0.0083531	0.014144	0.127487	0.0692835	0.00394453	0.0157935	0.00609795	0.0123589	0.00154367	0.00679352	0.0396949	0.0222106	0.063857	-0.0216879	-0.0066451	0.0738692	0.0356553	-6.56298e-05	-0.0847962	0.0138005	-0.00430541	0.0120156	0.0348879	0.0236127	0.0221638	-0.01583	-0.00723095	0.0536045	0.0139269	0.0350745	-0.0176991	0.0369212	0.0504589	0.0418593	0.0175199	0.0581175	0.0235	0.028396	-0.00924112	-0.00344642
AQR	-0.00894982	0.0254365	0.0183631	0.0131609	0.0035216	0.108641	0.096946	-0.0219069	0.0356357	-0.00464885	0.0426967	0.0484901	0.0163236	0.0336877	-0.0333447	0.0391309	0.0254567	0.0406503	0.061426	-0.0233646	0.014979	-0.000442262	0.0356802	0.0503958	0.0525207	0.0202992	-0.0018445	-0.0259493	-0.0117577	0.00669414	-0.0190112	-0.00225044	0.00550937	0.0317121	-0.0288671	-0.0134657	0.0474459	0.0196525	0.0192602	-0.0212526	0.0451915	0.0392957	0.0386968	-0.00674047	0.0616502	-0.00205508	0.0272653	-0.00493798	-0.0163843
GPKOW	0.0454627	0.0703737	0.0109922	-0.00640258	0.0154464	-0.0238415	0.0197812	0.0049591	-0.018171	0.0116184	0.0364345	-0.0101579	-0.0168339	0.049418	-0.0442796	0.0333282	-0.041805	-0.0299304	0.0187916	-0.00727635	0.0304905	-0.0106133	0.0102262	-0.0312764	0.00714914	0.0463449	0.0252454	0.0229996	0.0650674	-0.00204165	0.0323839	0.0433019	0.0135135	-0.00370549	0.0106078	0.0415815	0.0455395	0.0297222	0.0356098	-0.103762	0.00342755	-0.028646	0.0370474	0.0266818	-0.177003	-0.000443911	0.0234936	0.0598304	-0.0109718
HSPD1	-0.0412103	0.0184181	-0.0405049	0.046289	-0.0357725	0.0533301	0.0587359	-0.0285717	0.033755	-0.00631964	-0.00917775	0.10954	0.138668	-0.00777279	0.0907603	0.0389313	0.0715213	0.0247568	0.0953746	-0.014761	-0.00349762	0.104012	-0.0156016	0.132963	-0.0187418	-0.0079661	-0.0256493	0.00916587	0.00307559	-0.0698458	-0.0035504	0.0781343	0.00628505	0.0468068	-0.0280508	-0.105298	0.0346654	-0.0725761	-0.0136849	0.0707776	-0.047501	0.141489	-0.0119954	0.0176915	0.0175239	0.00498921	0.0912965	-0.00811952	-0.00724573
HNRNPA2B1	0.0490924	0.019927	0.0399237	-0.0555971	-0.0163893	-0.0547955	-0.0760668	0.0381871	-0.00699134	0.0452181	-0.0570627	-0.104205	-0.110629	0.0422805	-0.127581	-0.0443711	-0.10379	-0.0446069	-0.0727222	0.00259719	-0.112461	-0.0655123	0.00235763	-0.193911	-0.0106004	0.0411784	0.00165344	0.024247	-0.0348663	0.0664468	0.0742121	-0.0701501	-0.0371329	-0.0495494	0.00876063	0.0014958	-0.0336208	0.079144	0.0374243	-0.0115895	0.0387747	-0.0788461	-0.00860478	-0.0244304	0.0398855	0.011418	-0.0762117	-0.00305531	-0.0116296
AUH	0.0138181	-0.0101313	0.0258085	0.0239174	0.00281984	0.0297432	0.0167013	-0.00245687	0.0399157	0.0223973	0.00462778	0.0328839	0.0574903	-0.0111066	0.0387308	0.00622686	0.00949869	0.0277503	0.0320577	0.0242907	-0.00297494	0.0769242	-0.0148261	0.0790666	0.0136716	-0.0223123	0.0354377	0.0156206	0.0170334	-0.0501407	0.0251358	0.0249821	-0.00272692	0.0167636	-0.0113703	0.00897499	0.0135819	-0.0727436	0.0305847	0.0301415	0.0105275	0.0569889	-0.0100242	0.0194746	-0.00727628	0.010113	0.00984973	0.0174359	0.0477539
RRP9	0.0395379	-0.00992787	0.0504491	-0.0198349	0.0550786	-0.0610534	-0.0452838	0.0276118	0.0356989	0.00121504	-0.0135181	-0.0281512	-0.11774	0.0741439	-0.0415853	-0.0077284	-0.0629611	0.0537276	-0.0226084	-0.00282326	-0.0110347	0.00965613	-0.0308307	-0.0659712	0.0117245	0.0569076	0.0254332	0.0179705	0.00639028	0.0293904	0.0202344	-0.000714677	-0.0130789	-0.00153151	0.0450715	0.0375357	0.0296081	0.0728033	0.0451626	-0.00626291	0.0320182	-0.0299192	0.0778974	0.011338	0.0334387	0.0203889	-0.021667	0.0406949	0.0410086
CNOT7	-0.00172397	0.00230646	0.0364231	-0.0134774	0.0393869	-0.0717959	-0.0490436	0.02142	0.0203367	-0.00443813	-0.00187039	-0.0425833	-0.0845057	0.0417146	-0.0225393	4.1163e-05	-0.0603141	0.054663	-0.000979781	-0.0201254	0.0205831	-0.0151532	0.0590992	-0.0363946	0.0542298	0.0424198	0.00787534	0.0118727	-0.0368846	0.035741	0.0697746	-0.0186128	-0.00804103	0.0188763	0.0283251	-0.00138713	0.0219777	0.0326446	0.0479488	-0.00460027	0.0531983	-0.0507645	0.0117624	0.021586	0.0268695	0.0484186	0.00939742	0.0379011	0.0184115
TRA2A	0.0171502	0.00245824	0.0455213	-0.0312998	0.00169348	0.00434689	0.0101929	-0.00309434	0.0156538	0.0356642	0.0117076	-0.0654868	0.0221353	0.0198897	-0.0552265	-0.0123333	-0.0756883	-0.0511943	-0.0780296	0.0284474	-0.0203469	0.0107857	-0.0176838	-0.0607874	0.00475407	0.0230162	0.0314487	0.0160754	0.024337	0.0126397	0.0455435	0.00490311	0.0194703	-0.0735622	0.0188372	0.024026	0.0197082	0.04094	0.0284869	0.0165552	0.0393143	-0.0278813	0.0320757	0.0277671	0.0744824	0.0655403	-0.0694701	0.00449529	0.00456153
ATP5C1	0.00153307	0.0119158	0.00576483	0.0207846	0.0098532	-0.00289683	0.00603723	-0.000890976	0.0196898	-0.0104101	0.013353	0.00850997	0.00633707	-0.0225012	-0.00661331	0.0461893	0.0351482	0.0283874	-0.00178632	-0.00105185	0.0870595	0.0231683	0.00279835	0.0202084	0.0206976	0.0320555	0.00646322	-0.031583	-0.00897251	0.0143918	0.000546327	-0.00954834	0.0205289	0.017406	0.0276441	0.00948065	-0.00542055	0.0130952	0.0214047	0.0466578	0.0110229	-0.00469876	0.00808607	-0.00297826	0.0213537	-0.028898	0.00304724	0.00672855	0.00626153
PABPN1	0.0320039	0.0187042	0.0307325	-0.0969501	0.00920711	-0.0662217	-0.0656224	0.0348603	-0.0313383	0.0351328	-0.0246602	-0.0998753	-0.111095	0.0424579	-0.126842	-0.0715874	-0.12652	-0.0365106	-0.10616	-0.00680869	-0.0871974	-0.0570118	-0.0305865	-0.202561	0.0230395	0.0164004	-0.0617279	0.0333475	-0.00580388	0.0730451	0.0528635	-0.0919185	-0.0298615	-0.0696195	0.0438835	0.0642512	-0.0404369	0.0954518	0.0677795	-0.0132205	0.0121734	-0.0861353	-0.0213468	-0.0166169	0.00774167	0.0211561	-0.0722454	0.00951561	-0.0101299
MSI2	0.0850924	0.0347829	0.0240669	0.0451209	0.0581566	-0.0117993	-0.070084	0.0552442	-0.00103908	0.00579315	-0.0245716	0.0308961	-0.0453617	0.0269448	-0.0197192	-0.0211162	0.004382	0.0543957	-0.0700846	-0.0501732	0.0267992	-0.0211163	0.0359537	-0.0510192	0.0256263	0.0610517	0.0554372	0.061807	0.00150191	0.037838	0.0653322	-0.0544725	0.0190923	0.0377071	0.0546599	0.0398896	0.0407216	0.0861821	-0.00588846	-0.000438558	0.0507416	-0.0549969	-0.0161289	-0.0639789	0.0175282	-0.0533627	-0.0309804	0.0720692	-0.0531908
SUPV3L1	0.0220605	-0.000194711	0.0293773	-0.00909641	-0.0193994	-0.0520234	0.019558	0.0313329	0.0213148	0.0132128	0.0458644	0.0191081	-0.0880092	-0.00219857	-0.00634223	-0.00333776	0.0233994	0.0110591	0.0648063	0.0211564	-0.0289096	0.00147919	0.0513278	0.0244636	0.0150482	0.0560465	-0.0521193	0.0253569	-0.00123617	0.00825364	0.0400019	0.0198318	0.00303249	0.05708	0.0181925	0.0308008	0.0302011	0.0523797	0.0569868	0.0779286	0.0819407	-0.0196052	0.00801424	0.030569	-0.0129808	0.0242483	-0.0164729	0.0230746	0.0236612
WRN	-0.0235963	0.00893508	0.0425324	-0.0138402	0.0330194	-0.0119346	-0.0271824	0.0230772	-0.00338128	-0.0198568	0.015923	-0.088027	-0.0305387	-0.00270679	-0.000623857	-0.00432657	-0.00239616	0.00151827	0.00660499	-0.00340626	-0.0220787	-0.0223306	0.0295417	-0.020282	-0.0092298	0.0157803	-0.00138535	0.0582205	0.0198254	0.0174666	0.059931	0.00289676	-0.0279461	-0.0112335	0.0365139	0.0283358	0.00560445	0.0367973	-0.0114807	0.0236193	0.0268105	-0.00306965	0.0242159	0.0231399	-0.0278819	0.0210668	0.0104104	-0.00746363	-0.016095
SUCLG1	-0.00722915	-0.0173837	0.0260069	-0.00749077	0.0161879	0.0258385	-0.0992925	0.00137262	-0.00305721	0.0358663	0.00647477	-0.0253497	-0.0421521	0.0338029	-0.0398526	0.0110841	-0.0542737	-0.00889357	-0.0121393	-0.066269	-0.00622312	0.0569526	0.00577958	-0.0470249	0.0346533	0.0122807	0.0203003	0.021536	0.0582104	0.0367336	0.0329967	-0.0866119	0.00206187	-0.0381629	0.00312606	0.0373759	0.0283374	0.063874	0.0222636	0.0427525	0.048621	-0.0723887	-0.0821368	-0.0888622	0.0377219	-0.0380192	0.0049915	-0.0102034	-0.0281704
RTF1	0.0343383	0.0744968	-0.0554016	0.044756	0.0298699	0.0762199	0.0616873	-0.00954179	0.00898093	0.0444552	-0.017374	0.0637919	0.0546239	-0.0279581	0.0976834	0.0477974	0.1781	0.0427139	0.0773447	0.044171	0.0327311	0.0688869	0.0163666	0.157492	-0.0192176	0.0683775	-0.00771199	0.033088	-0.0345445	-0.0587872	0.0210346	0.0984826	0.023044	0.071944	0.00676042	0.0303519	0.0398421	0.018798	-0.0156198	0.0119341	0.0432761	0.0991559	0.0126408	0.0312772	0.0356919	-0.0142767	0.0584291	0.0177551	-0.0120361
SRSF1	0.000109435	-0.00290589	0.00549816	0.000443037	-0.00724528	0.0678494	0.0816544	-0.0232719	0.043928	-0.00363891	-0.0174871	0.0383989	-0.0110644	0.0317612	0.0915342	0.0426565	0.0537849	0.0190537	0.0165282	0.00769533	0.029034	0.0432267	0.0687353	0.102684	-0.00361597	0.0227364	-0.0055913	-0.00163957	-0.00668598	-0.0155879	0.00140792	0.0218832	0.0128318	0.0455436	-0.0216074	0.0191121	0.0599523	0.0270062	0.0333686	0.0724251	0.0641883	0.101296	0.0394339	0.0170295	0.0489153	-0.0445906	0.0292141	0.0389999	0.00793209
NPM1	-0.0329938	0.0461369	-0.0219129	0.0624141	0.00172328	0.000754754	0.0116609	-0.0407512	0.0139346	-0.0143622	-0.0426683	0.0510882	0.0729706	-0.0268516	0.0929834	0.0801243	0.0812395	0.0307969	0.0747668	-0.0166104	0.0146985	0.0264819	0.0497729	0.0793126	0.0189252	-0.0148203	0.0507247	0.0194006	0.023531	-0.0240316	-0.0261446	0.0667932	0.0274647	-0.00598973	-0.0121717	-0.0034077	0.0471557	-0.0520226	-0.0322867	0.0323352	0.00914151	0.0492187	0.0385304	0.0278068	0.018906	0.00708343	0.106704	-0.0170357	0.0344336
HLTF	0.03346	-0.00531185	-0.040842	0.00029772	0.0696993	-0.0435701	-0.00133932	0.0537111	-0.0598815	0.00631581	0.0314197	-0.0432828	-0.0093008	0.0429174	-0.0417586	-0.0421031	-0.093001	0.00454055	-0.0178822	-0.00582295	0.0117889	-0.00786704	0.0264352	-0.069214	0.0536002	0.0216495	0.0515554	0.0448652	-0.0349062	0.0589346	0.0501525	-0.00764338	0.0121676	0.00333631	0.0398654	0.0374808	0.0102646	0.0860264	0.029132	0.0276531	0.0780941	-0.0573356	0.0130208	-0.00193824	0.0267438	0.0355407	-0.0270683	-0.0343063	0.012304
DAZAP1	-0.000117963	0.0176674	-0.0300218	0.00901155	-0.0157454	0.041566	0.027258	0.000364487	-0.0360928	0.0358815	-0.00626388	-0.0449607	0.04704	0.00385182	-0.0196272	0.0481504	0.0300204	0.028826	0.0388944	0.0183531	-0.0163898	0.042858	0.0109983	0.0288782	0.00313819	0.0352578	0.0381025	0.0390732	-0.0293863	-0.0130555	0.053391	0.00277089	0.00692068	-0.0189562	-0.000273713	-0.00164749	0.0263869	-0.0100154	0.0557128	0.0414511	0.018652	0.0230017	0.0317848	0.0295727	-0.00237455	0.00431645	0.0206639	0.0462297	0.0435279
DDX21	-0.0164789	0.0239347	0.00842126	-0.0301041	0.0226187	0.0304329	-0.00400914	-0.0124854	0.0307752	0.0377224	-0.0132928	0.0570469	0.00951545	0.0226121	0.0388539	0.00494981	-0.0407096	0.00282735	-0.00922177	0.0310654	-0.0199355	0.0656426	-0.0138541	0.0394138	0.0384725	0.0385715	0.0429339	0.0511978	0.0135358	0.014763	0.0541632	0.0189173	0.0232313	-0.00566771	0.00414918	0.0164931	0.0520817	0.00687213	0.00556914	-0.0323497	-0.0144447	-0.00870731	0.0133978	0.016691	0.0775222	0.0509402	-0.0137106	0.0364555	0.0126185
KHSRP	0.0114396	0.0530964	0.0253079	-0.0101312	0.0631221	-0.0345988	0.0177715	0.0601344	0.0211846	0.0230943	-0.0155098	0.037154	-0.0450397	0.0188748	0.019877	0.00455123	0.00771188	0.0253642	-0.0195767	0.0282776	0.0436868	0.0561277	0.00921489	0.0333458	0.00823191	0.0441822	0.0203636	0.00928243	0.034656	0.0140011	0.0332233	0.039955	0.00583962	0.0476224	0.011571	0.0311515	0.0501249	0.0328836	0.0486712	0.0492639	0.0346931	-0.0183883	0.0466728	0.0396342	0.037145	0.00630884	-0.0160249	0.0140985	0.0370931
DDX24	0.0562598	-0.109169	0.0750199	-0.0294564	0.0575642	0.00620627	-0.0541713	-0.0182811	-0.0251913	0.00881639	0.0569701	-0.0858046	-0.101533	0.0323183	-0.113625	0.0119077	-0.0631253	-0.0324762	-0.0593212	-0.0348649	0.00330249	-0.06985	0.0159144	-0.193485	-0.0359742	-0.00825751	-0.017205	0.0167176	-0.0124869	-0.00447773	0.0533348	-0.074102	0.0182146	-0.0418771	-0.0512676	0.0362076	0.017656	0.0987937	0.0459441	-0.028337	0.00957734	0.0343013	-0.010721	-0.0145698	-0.00457914	0.012091	-0.0182092	-0.00439206	0.00158599
DDX28	-0.0109103	0.00966709	0.0212242	0.0525526	0.0289564	-0.0533911	-0.0135655	-0.0249888	0.0181298	0.0576153	0.00681383	-0.0128666	0.0258041	-0.0236553	0.00271154	0.015351	0.0335484	-0.00771711	0.0354751	-0.00663382	0.0271515	0.00186881	-0.0020735	0.0593426	0.0540254	0.0222226	0.00863215	0.0598563	-0.0105293	-0.00631223	-0.0254192	0.0568433	0.0414883	0.0102969	0.0248135	0.0144233	0.000449271	-0.00776438	-0.00830473	0.00253409	0.0218845	0.069884	-0.008324	0.0203316	0.0386559	0.043031	0.0243716	0.0100177	0.0559518
DDX52	0.0199289	0.00682902	0.0462308	0.0117289	0.0351053	-0.0229806	-0.0496183	0.0122685	0.042822	0.0276679	-0.00241511	-0.0451425	-0.0378665	0.0281218	-0.00383624	-0.0143447	-0.028031	0.00396359	0.0539181	0.0392445	0.0594005	0.0249885	-0.000647791	0.00128238	-0.00278201	0.00265055	0.00586169	0.0406848	0.039541	0.0194391	0.0212105	0.0215839	-0.0141345	-0.0191629	0.0157866	0.0570594	0.0403128	0.0328074	0.0395082	-0.0191216	0.0317719	0.0167236	0.0357297	0.0174592	0.0252136	0.0740125	0.0325323	0.010297	0.035882
G3BP1	0.0462371	-0.0263973	0.0537393	-0.110861	0.0210707	-0.0117819	-0.0871038	0.0123768	-0.0142309	-0.0124726	0.0295271	-0.118681	-0.0603602	0.0226803	-0.130876	-0.0556848	-0.182251	-0.0584171	-0.169185	0.00451382	-0.0449404	-0.0466526	0.0136116	-0.177724	0.0382962	0.0616939	0.0889839	0.0456722	0.0245183	0.106095	0.120353	-0.0845212	-0.0187849	-0.0318624	0.0434329	0.0581069	-0.000842191	0.108561	0.0212516	-0.0102643	0.027015	-0.0822598	0.00487542	-0.0118187	0.0668247	0.0165519	-0.0983968	0.0768204	0.0496724
TUFM	0.0422979	-0.00212257	0.0381054	0.0286127	-0.0150156	0.00201098	-0.070486	0.000610535	0.0357767	0.0241024	0.0144923	-0.0334202	0.0556413	0.0452002	0.00324404	0.0329742	0.00268794	-0.00917864	0.0584115	-0.0503182	0.0173881	0.0266708	0.00710639	0.000780347	0.0543152	0.0133465	0.0434689	-0.0190359	0.0495625	-0.00192211	0.00635272	-0.102651	0.00924332	-0.0165558	0.0420425	0.00799665	0.0207435	0.00146099	0.054039	0.0118358	-0.0107282	0.0644334	-0.0822419	-0.0506837	-0.0145675	-0.0374885	0.050249	0.0119437	-0.0491628
DKC1	-0.0520842	0.00163098	-0.00680409	0.0964525	-0.0193048	0.0393361	0.0504006	-0.0382478	0.0504125	-0.0148313	-0.00473146	0.095116	0.0377196	-0.019768	0.101037	0.107563	0.120829	0.0759854	0.0986621	-0.0317152	0.123391	0.0811121	0.0306965	0.140203	0.0123228	-1.58388e-05	0.0203665	-0.0383792	-0.0170078	-0.0178414	-0.043789	0.0327072	0.0140819	0.0289779	-0.0105599	-0.039042	0.0273381	-0.0474515	-0.0181886	0.0443407	0.0127323	0.104071	0.00878246	0.030493	-0.00804396	0.0164789	0.0871662	0.00333632	-0.018233
EWSR1	-0.0090984	-0.047526	0.0079196	0.0642146	-0.0370491	0.0367172	0.0798075	-0.0280875	0.0142155	-0.0136397	0.0147266	-0.0190323	0.0643722	0.00664582	0.0465585	0.0185269	0.0295809	0.00612587	0.0663531	0.00248799	-0.0187381	0.0554346	0.0186816	-0.0457628	-0.0506231	-0.0271257	0.0347955	0.0383947	0.0403755	-0.067293	-0.00316122	0.0197905	0.0179351	-0.0080269	-0.0806823	-0.00225828	0.011548	-0.0265723	0.028733	0.0274051	-0.00569547	0.0580756	0.0758321	-0.00793782	0.0197168	0.0228371	0.043489	0.0212289	0.0624561
EEF2	-0.0543623	-0.0204337	-0.00397828	0.0384733	-0.0437095	0.0296536	0.0354191	-0.0119695	0.0334793	0.0104882	-0.0402139	0.086656	0.0452232	-0.002376	0.0673979	0.0123152	0.0581015	0.0197619	0.110533	0.0232524	-0.00713715	0.0495537	-0.00431166	0.163025	-0.0204114	-0.0256094	0.00802258	0.0387449	-0.00331089	0.000552671	-0.0867851	0.0630493	0.00337412	0.0427954	-0.0432709	-0.010562	0.0206007	-0.0327067	0.0707947	0.0575562	0.0106703	0.0364343	0.00904135	0.0244089	-0.0145798	-0.021086	0.0888091	0.0464502	0.0389881
ILF2	0.0500089	0.044745	0.00220605	0.0280696	0.0648797	0.0297115	0.00747986	0.0312692	0.0244749	-0.0233328	-0.025685	0.0236007	-0.0132048	0.0119618	0.0170441	0.029299	0.0738651	0.0618663	-0.0408563	0.0737021	0.00429277	-0.0223814	0.0356222	0.0218986	0.0176494	0.0741834	0.00691407	0.00302827	0.0437433	0.0100711	0.0302132	0.0435092	0.00495514	0.0632992	0.0352651	0.0416379	0.107708	0.0381858	0.0204274	0.0612495	-0.00031686	-0.03682	0.04695	0.0668478	0.0288954	-0.00010847	0.00198021	0.061193	-0.0185346
[truncated: 132 more columns]

## Sheet: Figure 1c
# Linear regression between predicted editing values and observed average editing levels
Cell	sample KD	average_editing_level_from_data	predicted_editing_level
K562	AARS	0.211538	0.212698
K562	AATF	0.245686	0.247806
K562	ABCF1	0.229185	0.231002
K562	ADAR	0.111649	0.203642
K562	AGGF1	0.272029	0.25084
K562	AGO1	0.230615	0.249851
K562	AKAP1	0.269166	0.258026
K562	AKAP8	0.232623	0.232689
K562	AKAP8L	0.263736	0.24889
K562	APOBEC3C	0.195673	0.21002
K562	ASCC1	0.249883	0.240624
K562	ATP5C1	0.237076	0.229646
K562	BCCIP	0.233257	0.225695
K562	BCLAF1	0.250708	0.236045
K562	BOP1	0.239549	0.238819
K562	BUD13	0.233342	0.246048
K562	CCAR1	0.250576	0.25713
K562	CCAR2	0.229595	0.238571
K562	CCDC124	0.198315	0.189795
K562	CELF1	0.242869	0.250935
K562	CIRBP	0.240813	0.232836
K562	CNOT7	0.246024	0.270242
K562	CPEB4	0.226949	0.235468
K562	CPSF6	0.247723	0.235915
K562	CPSF7	0.244281	0.236349
K562	CSTF2	0.251964	0.236844
K562	CSTF2T	0.228218	0.230151
K562	DAZAP1	0.236099	0.240717
K562	DDX1	0.225514	0.245809
K562	DDX19B	0.205636	0.232769
K562	DDX21	0.238095	0.2364
K562	DDX24	0.263115	0.249975
K562	DDX27	0.240359	0.234718
K562	DDX28	0.230872	0.233631
K562	DDX3X	0.265252	0.259635
K562	DDX47	0.209225	0.207827
K562	DDX51	0.23336	0.237529
K562	DDX52	0.235277	0.247693
K562	DDX55	0.238726	0.240485
K562	DDX6	0.259908	0.249286
K562	DHX30	0.244314	0.24671
K562	DKC1	0.215439	0.214341
K562	DNAJC2	0.228937	0.230532
K562	DNAJC21	0.225955	0.243371
K562	DROSHA	0.165565	0.208781
K562	EEF2	0.220286	0.230473
K562	EFTUD2	0.244087	0.256042
K562	EIF2S1	0.247522	0.242508
K562	EIF2S2	0.223502	0.239815
K562	EIF3A	0.209549	0.208705
K562	EIF3D	0.18519	0.204122
K562	EIF3G	0.194155	0.197213
K562	EIF4A3	0.215266	0.227165
K562	EIF4B	0.222363	0.227405
K562	EIF4G1	0.237276	0.238977
K562	EIF4G2	0.210929	0.215663
K562	ESF1	0.22475	0.233793
K562	EWSR1	0.236765	0.228262
K562	EXOSC9	0.249601	0.247812
K562	FAM120A	0.230927	0.24778
K562	FASTKD2	0.240777	0.237306
K562	FIP1L1	0.232802	0.244982
K562	FKBP4	0.252044	0.262129
K562	FUBP3	0.256035	0.240593
K562	FUS	0.246066	0.247647
K562	FXR1	0.150055	0.183514
K562	FXR2	0.251705	0.228115
K562	G3BP1	0.264562	0.273662
K562	G3BP2	0.221813	0.22311
K562	GEMIN5	0.239547	0.232648
K562	GLRX3	0.233617	0.249344
K562	GRSF1	0.234407	0.223267
K562	GRWD1	0.24378	0.247694
K562	GTF2F1	0.238652	0.230417
K562	HLTF	0.253694	0.265276
K562	HNRNPA0	0.236493	0.251776
K562	HNRNPA1	0.238269	0.224714
K562	HNRNPA2B1	0.274762	0.248656
K562	HNRNPAB	0.22358	0.225039
K562	HNRNPC	0.248518	0.218762
K562	HNRNPF	0.246524	0.233877
K562	HNRNPK	0.230401	0.239946
K562	HNRNPL	0.222584	0.24016
K562	HNRNPM	0.204735	0.22592
K562	HNRNPU	0.24185	0.2406
K562	HNRNPUL1	0.246225	0.229101
K562	HSPD1	0.21271	0.218203
K562	IGF2BP1	0.24806	0.253419
K562	IGF2BP2	0.265078	0.269478
K562	IGF2BP3	0.248444	0.246664
K562	ILF2	0.237962	0.239773
K562	ILF3	0.249395	0.240171
K562	KHDRBS1	0.251257	0.241879
K562	KHSRP	0.238674	0.244881
K562	KIF1C	0.254321	0.235884
K562	LARP4	0.236358	0.223685
K562	LARP7	0.220143	0.232462
K562	LIN28B	0.232596	0.227639
K562	LSM11	0.235307	0.242044
K562	MAGOH	0.209659	0.212301
K562	MAK16	0.232669	0.230559
K562	MATR3	0.214239	0.211728
K562	MBNL1	0.22716	0.233554
K562	MSI2	0.236656	0.266479
K562	MTPAP	0.231546	0.245866
K562	NAA15	0.262185	0.242123
K562	NCBP2	0.236294	0.248645
K562	NELFE	0.215704	0.219566
K562	NFX1	0.237447	0.239155
K562	NOL12	0.225911	0.214962
K562	NONO	0.241087	0.232455
K562	NPM1	0.227342	0.228389
K562	NSUN2	0.252063	0.24398
K562	NUFIP2	0.2141	0.22326
K562	NUSAP1	0.231949	0.229028
K562	PA2G4	0.236212	0.235185
K562	PABPC1	0.219125	0.242067
K562	PABPC4	0.251687	0.247067
K562	PABPN1	0.284078	0.262541
K562	PARN	0.241963	0.227941
K562	PCBP1	0.256696	0.256894
K562	PCBP2	0.227285	0.225528
K562	PES1	0.242461	0.241044
K562	PHF6	0.241669	0.230403
K562	PKM	0.234688	0.244393
K562	PNPT1	0.225175	0.216614
K562	PPIG	0.23041	0.224651
K562	PPIL4	0.223632	0.239842
K562	PPP1R8	0.250201	0.234105
K562	PRPF6	0.226411	0.20162
K562	PRPF8	0.230383	0.233796
K562	PSIP1	0.239387	0.239173
K562	PTBP1	0.189504	0.192405
K562	PUF60	0.211565	0.237237
K562	PUM1	0.219917	0.229832
K562	PUM2	0.22813	0.238037
K562	PUS1	0.301153	0.280494
K562	QKI	0.239901	0.242546
K562	RAVER1	0.241088	0.247602
K562	RBFOX2	0.239287	0.236717
K562	RBM15	0.270192	0.252988
K562	RBM17	0.228307	0.228437
K562	RBM22	0.231799	0.220588
K562	RBM25	0.254389	0.241726
K562	RBM34	0.215856	0.230836
K562	RBM39	0.258907	0.246096
K562	RCC2	0.221303	0.220624
K562	RECQL	0.246997	0.236857
K562	RPS10	0.248479	0.227453
K562	RPS19	0.214762	0.196469
K562	RPS3	0.224494	0.239249
K562	RPS3A	0.214251	0.209026
K562	RRP9	0.24809	0.241881
K562	RTF1	0.22667	0.234953
K562	SART3	0.242083	0.216737
K562	SBDS	0.236279	0.22947
K562	SERBP1	0.222615	0.234935
K562	SF1	0.274606	0.258389
K562	SF3A3	0.23739	0.239121
K562	SF3B4	0.256342	0.213218
K562	SFPQ	0.230697	0.217669
K562	SLBP	0.257506	0.246433
K562	SLTM	0.232304	0.240153
K562	SMN1	0.218822	0.227652
K562	SMNDC1	0.260086	0.258346
K562	SND1	0.234057	0.243554
K562	SNRNP200	0.260219	0.255631
K562	SRFBP1	0.232629	0.235344
K562	SRP68	0.237628	0.232054
K562	SRPK2	0.221934	0.225219
K562	SRSF1	0.239926	0.23343
K562	SRSF4	0.25391	0.244161
K562	SRSF5	0.253559	0.248252
K562	SRSF7	0.23796	0.242641
K562	SRSF9	0.236203	0.232939
K562	SSB	0.253771	0.249766
K562	SSRP1	0.227465	0.232581
K562	STAU1	0.238	0.242406
K562	STIP1	0.233713	0.236702
K562	SUB1	0.232816	0.237161
K562	SUCLG1	0.23921	0.240173
K562	SUGP2	0.249225	0.229599
K562	SUPT6H	0.260411	0.248596
K562	SUPV3L1	0.245902	0.243045
K562	TAF15	0.238151	0.235
K562	TARDBP	0.235279	0.238856
K562	TBRG4	0.225513	0.230877
K562	TFIP11	0.232288	0.2438
K562	TIA1	0.243493	0.236936
K562	TIAL1	0.246111	0.239605
K562	TRA2A	0.247455	0.247022
K562	TRIM56	0.261662	0.251827
K562	TRIP6	0.235975	0.238509
K562	TUFM	0.240765	0.235539
K562	U2AF1	0.249439	0.246707
K562	U2AF2	0.258766	0.237419
K562	UBE2L3	0.244433	0.254273
K562	UCHL5	0.250612	0.261095
K562	UPF1	0.234398	0.232974
K562	UPF2	0.23819	0.23063
K562	UTP18	0.276456	0.251156
K562	WDR3	0.253754	0.261025
K562	WDR43	0.218103	0.200502
K562	XPO5	0.217646	0.228812
K562	XRCC5	0.213682	0.22276
K562	XRCC6	0.194943	0.212466
K562	XRN2	0.235164	0.223652
K562	YBX3	0.227368	0.231244
K562	YTHDC2	0.247158	0.235312
K562	ZRANB2	0.251026	0.250982
##
HepG2	AARS	0.236171	0.241595
HepG2	AATF	0.240134	0.245258
HepG2	ABCF1	0.232825	0.248263
HepG2	ACO1	0.242187	0.228391
HepG2	ADAR	0.125125	0.186658
HepG2	AGO1	0.23752	0.243599
HepG2	AKAP1	0.256609	0.24613
HepG2	AKAP8	0.251858	0.251249
HepG2	AKAP8L	0.222985	0.226067
HepG2	APOBEC3C	0.239819	0.238163
HepG2	ASCC1	0.215974	0.222109
HepG2	ATP5C1	0.241891	0.236875
HepG2	BCCIP	0.239057	0.236273
HepG2	BCLAF1	0.248794	0.243239
HepG2	BOP1	0.240418	0.242683
HepG2	BUD13	0.245117	0.233308
HepG2	CCAR1	0.238428	0.247257
HepG2	CCAR2	0.252042	0.243904
HepG2	CEBPZ	0.235341	0.236571
HepG2	CELF1	0.231004	0.235507
HepG2	CIRBP	0.234173	0.237388
HepG2	CKAP4	0.240005	0.242652
HepG2	CNOT7	0.232179	0.214355
HepG2	CPSF6	0.217302	0.22527
HepG2	CPSF7	0.237164	0.238792
HepG2	CSTF2	0.243248	0.22681
HepG2	CSTF2T	0.241611	0.23335
HepG2	DAZAP1	0.236964	0.229528
HepG2	DDX1	0.233114	0.235453
HepG2	DDX19B	0.231189	0.238741
HepG2	DDX21	0.245926	0.255065
HepG2	DDX24	0.240444	0.244357
HepG2	DDX27	0.246192	0.240169
HepG2	DDX28	0.242019	0.228857
HepG2	DDX3X	0.240612	0.243342
HepG2	DDX52	0.254206	0.23814
HepG2	DDX55	0.226476	0.233377
HepG2	DDX59	0.225886	0.230066
HepG2	DDX6	0.26845	0.253033
HepG2	DHX30	0.24665	0.243061
HepG2	DKC1	0.239373	0.249533
HepG2	DNAJC2	0.248089	0.23982
HepG2	DNAJC21	0.247956	0.23733
HepG2	EEF2	0.241018	0.241686
HepG2	EFTUD2	0.246968	0.232648
HepG2	EIF2S1	0.263642	0.244654
HepG2	EIF2S2	0.232989	0.239481
HepG2	EIF3D	0.22483	0.224845
HepG2	EIF3G	0.233055	0.23618
HepG2	EIF4A3	0.230461	0.237162
HepG2	EIF4B	0.200766	0.207963
HepG2	EIF4G1	0.235773	0.24896
HepG2	EIF4G2	0.236525	0.239477
HepG2	ESF1	0.229345	0.232591
HepG2	EWSR1	0.22971	0.223455
HepG2	EXOSC9	0.239631	0.231795
HepG2	FAM120A	0.252292	0.248246
HepG2	FASTKD1	0.250287	0.240445
HepG2	FASTKD2	0.213736	0.225797
HepG2	FIP1L1	0.238746	0.238317
HepG2	FKBP4	0.249365	0.245708
HepG2	FMR1	0.23747	0.233604
HepG2	FTO	0.224904	0.229349
HepG2	FUS	0.225812	0.230209
HepG2	FXR1	0.228928	0.238799
HepG2	G3BP1	0.233355	0.246907
HepG2	G3BP2	0.234389	0.241097
HepG2	GEMIN5	0.235768	0.239745
HepG2	GNB2L1	0.233324	0.227245
HepG2	GPKOW	0.250398	0.246472
HepG2	GRSF1	0.244154	0.246364
HepG2	GRWD1	0.242856	0.236633
HepG2	GTF2F1	0.229752	0.236601
HepG2	HDGF	0.245089	0.239339
HepG2	HLTF	0.227474	0.236559
HepG2	HNRNPA0	0.251667	0.240874
HepG2	HNRNPA1	0.237016	0.24245
HepG2	HNRNPA2B1	0.235824	0.241376
HepG2	HNRNPAB	0.245763	0.231685
HepG2	HNRNPC	0.238169	0.232622
HepG2	HNRNPD	0.241899	0.248536
HepG2	HNRNPF	0.254532	0.235833
HepG2	HNRNPK	0.248388	0.231535
HepG2	HNRNPL	0.24683	0.239645
HepG2	HNRNPLL	0.225123	0.247775
HepG2	HNRNPM	0.231782	0.229434
HepG2	HNRNPU	0.240918	0.23884
HepG2	HNRNPUL1	0.237016	0.246728
HepG2	HSPD1	0.205888	0.220498
HepG2	IGF2BP1	0.23376	0.252347
HepG2	IGF2BP2	0.239685	0.247616
HepG2	IGF2BP3	0.231613	0.234934
HepG2	ILF2	0.259374	0.259276
HepG2	ILF3	0.251762	0.226285
HepG2	KHDRBS1	0.24673	0.245537
HepG2	KHSRP	0.245745	0.248138
HepG2	KIF1C	0.238628	0.243556
HepG2	KRR1	0.23271	0.240352
HepG2	LARP4	0.220196	0.226796
HepG2	LARP7	0.239954	0.226978
HepG2	LIN28B	0.243679	0.252922
HepG2	LSM11	0.232013	0.235276
HepG2	MAGOH	0.225828	0.234864
HepG2	MARK2	0.248323	0.232938
HepG2	MATR3	0.207394	0.223628
HepG2	METAP2	0.267548	0.241544
HepG2	MSI2	0.231376	0.247805
HepG2	MTPAP	0.226727	0.24186
HepG2	NAA15	0.253064	0.242916
HepG2	NCBP2	0.237851	0.247514
HepG2	NELFE	0.231772	0.239372
HepG2	NIP7	0.239612	0.240613
HepG2	NKRF	0.239301	0.233938
HepG2	NOL12	0.241385	0.240348
HepG2	NONO	0.238834	0.247129
HepG2	NPM1	0.230228	0.242325
HepG2	NSUN2	0.249303	0.2459
HepG2	NUFIP2	0.232978	0.239078
HepG2	NUSAP1	0.245671	0.234185
HepG2	PA2G4	0.241489	0.230003
HepG2	PABPC1	0.270366	0.236321
HepG2	PABPC4	0.242987	0.237411
HepG2	PARN	0.236215	0.235124
HepG2	PCBP1	0.222419	0.236574
HepG2	PCBP2	0.236428	0.241521
HepG2	PES1	0.240695	0.240627
HepG2	PHF6	0.250944	0.248849
HepG2	PKM	0.24422	0.233453
HepG2	PNPT1	0.257862	0.247084
HepG2	PPIG	0.239911	0.240607
HepG2	PPIL4	0.248024	0.246395
HepG2	PRPF6	0.232551	0.246235
HepG2	PRPF8	0.235137	0.227679
HepG2	PSIP1	0.247376	0.249214
HepG2	PTBP1	0.231902	0.236109
HepG2	PUF60	0.238365	0.241142
HepG2	PUM1	0.23791	0.237362
HepG2	PUM2	0.236629	0.238267
HepG2	PUS1	0.238674	0.248602
HepG2	QKI	0.249851	0.248101
HepG2	RAVER1	0.220043	0.232557
HepG2	RBFOX2	0.238476	0.23685
HepG2	RBM17	0.229111	0.235787
HepG2	RBM25	0.227844	0.221043
HepG2	RBM27	0.229311	0.228654
HepG2	RBM34	0.240239	0.244271
HepG2	RBM39	0.239251	0.241092
HepG2	RBM47	0.253062	0.239239
HepG2	RCC2	0.22153	0.214722
HepG2	RECQL	0.232982	0.242037
HepG2	RPL23A	0.24654	0.241709
HepG2	RPLP0	0.231175	0.238651
HepG2	RPS10	0.233771	0.235747
HepG2	RPS19	0.244937	0.237917
HepG2	RPS2	0.240166	0.243864
HepG2	RPS3A	0.222153	0.237478
HepG2	RPS5	0.240037	0.240523
HepG2	RRP9	0.232798	0.239832
HepG2	RTF1	0.232341	0.228245
HepG2	SAFB2	0.252676	0.244158
HepG2	SART3	0.251326	0.238557
HepG2	SBDS	0.241626	0.242304
HepG2	SERBP1	0.243691	0.245854
HepG2	SF1	0.241494	0.246494
HepG2	SF3A3	0.235706	0.232915
HepG2	SF3B1	0.243948	0.240027
HepG2	SF3B4	0.246311	0.234772
HepG2	SFPQ	0.222821	0.229987
HepG2	SLBP	0.25648	0.240755
HepG2	SLTM	0.242525	0.251138
HepG2	SMN1	0.233203	0.23029
HepG2	SMNDC1	0.246339	0.244037
HepG2	SND1	0.246559	0.238981
HepG2	SNRNP200	0.236419	0.238281
HepG2	SNRNP70	0.235714	0.243388
HepG2	SRP68	0.238684	0.236198
HepG2	SRSF1	0.233071	0.23422
HepG2	SRSF3	0.236944	0.232234
HepG2	SRSF5	0.216724	0.225287
HepG2	SRSF7	0.241809	0.238662
HepG2	SRSF9	0.248628	0.240737
HepG2	SSRP1	0.238973	0.240183
HepG2	STAU1	0.251012	0.242961
HepG2	STIP1	0.255869	0.243131
HepG2	SUB1	0.236396	0.23566
HepG2	SUCLG1	0.232065	0.238577
HepG2	SUGP2	0.249795	0.252831
HepG2	SUPT6H	0.246015	0.239823
HepG2	SUPV3L1	0.236441	0.233856
HepG2	TAF15	0.227668	0.22903
HepG2	TARDBP	0.18656	0.230262
HepG2	TBRG4	0.227509	0.232944
HepG2	TFIP11	0.238571	0.230472
HepG2	TIA1	0.252667	0.253108
HepG2	TIAL1	0.242925	0.247179
HepG2	TRA2A	0.241094	0.228751
HepG2	TRIM56	0.249085	0.241087
HepG2	TROVE2	0.255293	0.237962
HepG2	TUFM	0.231313	0.236862
HepG2	U2AF1	0.243437	0.226544
HepG2	U2AF2	0.248527	0.228715
HepG2	UBE2L3	0.258151	0.244719
HepG2	UCHL5	0.249099	0.238911
HepG2	UPF1	0.228875	0.23714
HepG2	UPF2	0.254084	0.246047
HepG2	UTP18	0.227973	0.23981
HepG2	UTP3	0.226389	0.239702
HepG2	XPO5	0.244694	0.246052
HepG2	XRCC5	0.237015	0.236157
HepG2	XRCC6	0.226778	0.232364
HepG2	XRN2	0.240112	0.244622
HepG2	YBX3	0.232555	0.237496
HepG2	ZNF622	0.227429	0.245565
HepG2	ZRANB2	0.237205	0.230789

## Sheet: Figure 2a
# Expression (RPKM) has a pseudocount of +1
Cell	RBP-KD	ADAR_Gene	Mean_Expression_in_RBP_KD	Mean_Expression_in_Control	Log2_Fold_Change	P_value
HepG2	AARS	ADAR	36.4918	38.3368	-0.071157	1
HepG2	AARS	ADARB1	6.1378	5.74723	0.0948552	1
HepG2	AARS	ADARB2	1	1	0	NA
HepG2	AATF	ADAR	37.4645	34.5774	0.115695	1
HepG2	AATF	ADARB1	5.12107	5.122	-0.000261101	1
HepG2	AATF	ADARB2	1	1	0	1
HepG2	ABCF1	ADAR	41.7004	33.7608	0.304714	0.202777
HepG2	ABCF1	ADARB1	8.32776	6.0577	0.459159	0.0713908
HepG2	ABCF1	ADARB2	1	1	0	NA
HepG2	ACO1	ADAR	34.7265	33.6197	0.0467318	0.461105
HepG2	ACO1	ADARB1	8.56455	5.46149	0.649083	7.98368e-12
HepG2	ACO1	ADARB2	1	1	0	NA
HepG2	ADAR	ADAR	9.93631	35.253	-1.82696	3.59488e-54
HepG2	ADAR	ADARB1	5.57669	5.60907	-0.00835321	1
HepG2	ADAR	ADARB2	1	1	0	NA
HepG2	AGO1	ADAR	34.6709	34.5774	0.00389362	1
HepG2	AGO1	ADARB1	4.32971	5.122	-0.242436	0.640111
HepG2	AGO1	ADARB2	1	1	0	NA
HepG2	AKAP1	ADAR	44.0291	33.1395	0.409905	0.438375
HepG2	AKAP1	ADARB1	4.31506	3.49045	0.305967	1
HepG2	AKAP1	ADARB2	1.01254	1	0.0179852	1
HepG2	AKAP8	ADAR	30.5284	31.1518	-0.029166	1
HepG2	AKAP8	ADARB1	5.57031	6.66766	-0.259424	0.0432322
HepG2	AKAP8	ADARB2	1.01407	1	0.0201552	NA
HepG2	AKAP8L	ADAR	34.3596	33.6197	0.03141	0.313247
HepG2	AKAP8L	ADARB1	5.65081	5.46149	0.0491619	0.868621
HepG2	AKAP8L	ADARB2	1	1	0	1
HepG2	APOBEC3C	ADAR	32.4436	30.1947	0.103638	1
HepG2	APOBEC3C	ADARB1	5.50516	5.11871	0.105004	1
HepG2	APOBEC3C	ADARB2	1	1.00902	-0.0129594	NA
HepG2	ASCC1	ADAR	20.435	33.1395	-0.69751	2.27832e-13
HepG2	ASCC1	ADARB1	3.78371	3.49045	0.116389	1
HepG2	ASCC1	ADARB2	1	1	0	NA
HepG2	ATP5C1	ADAR	32.3391	33.7608	-0.0620683	1
HepG2	ATP5C1	ADARB1	5.76206	6.0577	-0.072185	1
HepG2	ATP5C1	ADARB2	1	1	0	NA
HepG2	AUH	ADAR	36.3381	37.749	-0.0549538	1
HepG2	AUH	ADARB1	5.48294	5.68859	-0.0531233	0.915406
HepG2	AUH	ADARB2	1	1	0	NA
HepG2	BCCIP	ADAR	29.5869	38.3368	-0.373773	0.000377868
HepG2	BCCIP	ADARB1	6.99582	5.74723	0.283627	0.861005
HepG2	BCCIP	ADARB2	1	1	0	NA
HepG2	BCLAF1	ADAR	33.3755	38.3368	-0.199939	1
HepG2	BCLAF1	ADARB1	4.82892	5.74723	-0.251166	0.491452
HepG2	BCLAF1	ADARB2	1.00716	1	0.0102896	NA
HepG2	BOP1	ADAR	40.4799	41.4156	-0.0329673	0.538479
HepG2	BOP1	ADARB1	6.28274	6.77747	-0.109353	1
HepG2	BOP1	ADARB2	1	1.00921	-0.0132266	1
HepG2	BUD13	ADAR	32.6324	33.7608	-0.0490418	1
HepG2	BUD13	ADARB1	5.70857	6.0577	-0.0856412	1
HepG2	BUD13	ADARB2	1	1	0	NA
HepG2	CALR	ADAR	30.987	37.0906	-0.25939	0.636432
HepG2	CALR	ADARB1	4.69056	5.5511	-0.243014	0.230587
HepG2	CALR	ADARB2	1	1	0	NA
HepG2	CCAR1	ADAR	43.5619	35.2542	0.30527	0.632736
HepG2	CCAR1	ADARB1	7.48282	5.91879	0.338279	0.335162
HepG2	CCAR1	ADARB2	1	1	0	NA
HepG2	CCAR2	ADAR	34.4632	34.4981	-0.00145777	1
HepG2	CCAR2	ADARB1	5.52785	5.22994	0.0799244	1
HepG2	CCAR2	ADARB2	1	1	0	NA
HepG2	CEBPZ	ADAR	32.2065	33.7608	-0.0679964	1
HepG2	CEBPZ	ADARB1	5.57046	6.0577	-0.120973	1
HepG2	CEBPZ	ADARB2	1	1	0	NA
HepG2	CELF1	ADAR	28.7772	33.6585	-0.226045	0.0922237
HepG2	CELF1	ADARB1	5.90778	5.65445	0.0632294	0.150659
HepG2	CELF1	ADARB2	1	1	0	NA
HepG2	CIRBP	ADAR	30.7901	33.1395	-0.106085	0.803449
HepG2	CIRBP	ADARB1	3.35903	3.49045	-0.0553706	0.988404
HepG2	CIRBP	ADARB2	1	1	0	NA
HepG2	CKAP4	ADAR	40.9258	33.6197	0.283707	0.000922499
HepG2	CKAP4	ADARB1	7.37911	5.46149	0.434152	0.000631453
HepG2	CKAP4	ADARB2	1	1	0	1
HepG2	CNOT7	ADAR	26.4781	30.1947	-0.189497	0.0120309
HepG2	CNOT7	ADARB1	4.22392	5.11871	-0.277198	0.00946048
HepG2	CNOT7	ADARB2	1.04669	1.00902	0.0528772	0.0735775
HepG2	CPSF6	ADAR	24.7809	41.4156	-0.740946	0.000121525
HepG2	CPSF6	ADARB1	5.38739	6.77747	-0.331161	0.11262
HepG2	CPSF6	ADARB2	1.0107	1.00921	0.00212918	1
HepG2	CPSF7	ADAR	28.3296	33.7608	-0.253037	1
HepG2	CPSF7	ADARB1	5.24268	6.0577	-0.208464	0.588325
HepG2	CPSF7	ADARB2	1	1	0	NA
HepG2	CSTF2	ADAR	36.2271	38.3368	-0.0816603	0.684356
HepG2	CSTF2	ADARB1	8.13636	5.74723	0.501517	0.00160057
HepG2	CSTF2	ADARB2	1	1	0	NA
HepG2	CSTF2T	ADAR	35.6904	34.5774	0.0457048	1
HepG2	CSTF2T	ADARB1	5.38751	5.122	0.0729107	1
HepG2	CSTF2T	ADARB2	1	1	0	NA
HepG2	DAZAP1	ADAR	25.3849	33.6585	-0.407004	1.76385e-10
HepG2	DAZAP1	ADARB1	5.6079	5.65445	-0.0119259	0.987762
HepG2	DAZAP1	ADARB2	1	1	0	1
HepG2	DDX1	ADAR	31.8333	35.253	-0.147212	0.190312
HepG2	DDX1	ADARB1	5.03589	5.60907	-0.155516	0.56019
HepG2	DDX1	ADARB2	1	1	0	NA
HepG2	DDX19B	ADAR	38.5458	33.6197	0.197268	0.807704
HepG2	DDX19B	ADARB1	6.54094	5.46149	0.260202	0.261177
HepG2	DDX19B	ADARB2	1	1	0	1
HepG2	DDX21	ADAR	44.5206	34.5774	0.364642	0.0576655
HepG2	DDX21	ADARB1	5.28061	5.122	0.0439966	1
HepG2	DDX21	ADARB2	1.00821	1	0.0117916	NA
HepG2	DDX24	ADAR	38.8249	34.5774	0.167153	0.0143473
HepG2	DDX24	ADARB1	4.72463	5.122	-0.116505	1
HepG2	DDX24	ADARB2	1	1	0	NA
HepG2	DDX27	ADAR	36.2514	38.3368	-0.080694	1
HepG2	DDX27	ADARB1	5.23107	5.74723	-0.13576	0.970972
HepG2	DDX27	ADARB2	1	1	0	NA
HepG2	DDX28	ADAR	32.5148	38.3368	-0.237633	0.528955
HepG2	DDX28	ADARB1	4.27415	5.74723	-0.427228	0.0688201
HepG2	DDX28	ADARB2	1	1	0	NA
HepG2	DDX3X	ADAR	35.6118	33.1395	0.103805	0.166725
HepG2	DDX3X	ADARB1	4.4579	3.49045	0.352952	0.460184
HepG2	DDX3X	ADARB2	1	1	0	NA
HepG2	DDX47	ADAR	31.6688	30.8416	0.0381843	0.880781
HepG2	DDX47	ADARB1	4.82886	5.80754	-0.266244	0.298855
HepG2	DDX47	ADARB2	1.00686	1	0.0098581	1
HepG2	DDX5	ADAR	29.9665	33.9635	-0.180637	1
HepG2	DDX5	ADARB1	4.99907	5.84525	-0.225606	0.527348
HepG2	DDX5	ADARB2	1	1	0	NA
HepG2	DDX52	ADAR	33.5468	30.8437	0.121196	1
HepG2	DDX52	ADARB1	6.16324	5.03027	0.293055	0.574412
HepG2	DDX52	ADARB2	1	1	0	NA
HepG2	DDX55	ADAR	27.9065	38.3368	-0.458127	0.00125816
HepG2	DDX55	ADARB1	4.68325	5.74723	-0.295356	0.0866803
HepG2	DDX55	ADARB2	1.00648	1	0.0093245	NA
HepG2	DDX59	ADAR	27.0835	41.4156	-0.612761	0.0853571
HepG2	DDX59	ADARB1	6.17009	6.77747	-0.135454	1
HepG2	DDX59	ADARB2	1	1.00921	-0.0132266	1
HepG2	DDX6	ADAR	24.5676	33.1395	-0.431792	0.0174202
HepG2	DDX6	ADARB1	4.69559	3.49045	0.427892	0.00115111
HepG2	DDX6	ADARB2	1	1	0	NA
HepG2	DHX30	ADAR	30.3347	35.253	-0.216776	1
HepG2	DHX30	ADARB1	4.87079	5.60907	-0.203606	0.681105
HepG2	DHX30	ADARB2	1	1	0	NA
HepG2	DKC1	ADAR	39.6575	33.6197	0.23829	0.000187087
HepG2	DKC1	ADARB1	7.48966	5.46149	0.455605	7.38036e-05
HepG2	DKC1	ADARB2	1	1	0	NA
HepG2	DNAJC2	ADAR	30.3974	35.253	-0.213798	0.000308237
HepG2	DNAJC2	ADARB1	5.25628	5.60907	-0.0937185	0.462966
HepG2	DNAJC2	ADARB2	1	1	0	NA
HepG2	DNAJC21	ADAR	28.7731	35.253	-0.293026	0.0056568
HepG2	DNAJC21	ADARB1	4.28054	5.60907	-0.38997	0.000683703
HepG2	DNAJC21	ADARB2	1	1	0	NA
HepG2	EEF2	ADAR	40.7929	30.8437	0.403343	0.0798455
HepG2	EEF2	ADARB1	6.91219	5.03027	0.458508	0.0974823
HepG2	EEF2	ADARB2	1	1	0	NA
HepG2	EFTUD2	ADAR	32.1415	30.8437	0.0594603	1
HepG2	EFTUD2	ADARB1	5.27165	5.03027	0.0676204	1
HepG2	EFTUD2	ADARB2	1	1	0	NA
HepG2	EIF2S1	ADAR	29.4308	33.1395	-0.171225	0.788069
HepG2	EIF2S1	ADARB1	4.99508	3.49045	0.517095	3.814e-06
HepG2	EIF2S1	ADARB2	1	1	0	NA
HepG2	EIF2S2	ADAR	37.6159	33.7608	0.155993	0.740585
HepG2	EIF2S2	ADARB1	6.369	6.0577	0.0722978	1
HepG2	EIF2S2	ADARB2	1	1	0	NA
HepG2	EIF3D	ADAR	30.378	30.8437	-0.0219482	1
HepG2	EIF3D	ADARB1	5.53501	5.03027	0.137952	0.865124
HepG2	EIF3D	ADARB2	1	1	0	NA
HepG2	EIF3G	ADAR	38.835	34.5774	0.167527	0.288237
HepG2	EIF3G	ADARB1	6.23527	5.122	0.283745	0.104133
HepG2	EIF3G	ADARB2	1	1	0	NA
HepG2	EIF4A3	ADAR	29.5464	33.1395	-0.165571	0.0672995
HepG2	EIF4A3	ADARB1	4.92824	3.49045	0.497659	0.00189233
HepG2	EIF4A3	ADARB2	1	1	0	NA
HepG2	EIF4B	ADAR	25.3684	33.1395	-0.385517	0.000456563
HepG2	EIF4B	ADARB1	6.03221	3.49045	0.789272	4.67649e-07
HepG2	EIF4B	ADARB2	1	1	0	NA
HepG2	EIF4G1	ADAR	32.3689	33.6585	-0.0563635	1
HepG2	EIF4G1	ADARB1	6.91378	5.65445	0.290087	0.00044323
HepG2	EIF4G1	ADARB2	1	1	0	NA
HepG2	EIF4G2	ADAR	25.4052	33.6585	-0.40585	0.0468071
HepG2	EIF4G2	ADARB1	4.54577	5.65445	-0.314862	0.229621
HepG2	EIF4G2	ADARB2	1	1	0	NA
HepG2	ESF1	ADAR	33.3603	33.7608	-0.0172167	1
HepG2	ESF1	ADARB1	5.68612	6.0577	-0.0913245	0.609828
HepG2	ESF1	ADARB2	1	1	0	NA
HepG2	ETF1	ADAR	33.7302	37.749	-0.162398	3.68688e-05
HepG2	ETF1	ADARB1	5.34932	5.68859	-0.0887173	0.0257505
HepG2	ETF1	ADARB2	1.00863	1	0.0123906	1
HepG2	EWSR1	ADAR	33.7095	33.6197	0.00385246	0.299584
HepG2	EWSR1	ADARB1	7.99406	5.46149	0.549633	0.000660111
HepG2	EWSR1	ADARB2	1	1	0	NA
HepG2	EXOSC9	ADAR	32.9791	34.5774	-0.0682775	1
HepG2	EXOSC9	ADARB1	4.77014	5.122	-0.102675	1
HepG2	EXOSC9	ADARB2	1	1	0	NA
HepG2	FAM120A	ADAR	28.299	30.8437	-0.124227	0.455192
HepG2	FAM120A	ADARB1	4.60649	5.03027	-0.126966	0.649284
HepG2	FAM120A	ADARB2	1.01098	1	0.0157607	NA
HepG2	FASTKD1	ADAR	30.3348	30.1947	0.00667534	1
HepG2	FASTKD1	ADARB1	5.30207	5.11871	0.0507738	1
HepG2	FASTKD1	ADARB2	1	1.00902	-0.0129594	NA
HepG2	FASTKD2	ADAR	24.744	34.5774	-0.482753	9.46271e-05
HepG2	FASTKD2	ADARB1	4.52687	5.122	-0.178192	0.725901
HepG2	FASTKD2	ADARB2	1.00831	1	0.0119389	1
HepG2	FIP1L1	ADAR	36.4276	33.7608	0.109684	1
HepG2	FIP1L1	ADARB1	7.86519	6.0577	0.376713	0.313604
HepG2	FIP1L1	ADARB2	1	1	0	NA
HepG2	FKBP4	ADAR	35.8323	38.3368	-0.0974695	1
HepG2	FKBP4	ADARB1	5.63311	5.74723	-0.028935	1
HepG2	FKBP4	ADARB2	1.00836	1	0.0120117	NA
HepG2	FMR1	ADAR	33.3171	33.6585	-0.0147097	1
HepG2	FMR1	ADARB1	5.81113	5.65445	0.039431	1
HepG2	FMR1	ADARB2	1	1	0	NA
HepG2	FTO	ADAR	26.8134	41.4156	-0.627217	0.492711
HepG2	FTO	ADARB1	4.76975	6.77747	-0.506832	0.293015
HepG2	FTO	ADARB2	1	1.00921	-0.0132266	1
HepG2	FUBP3	ADAR	26.594	28.8579	-0.117863	0.98034
HepG2	FUBP3	ADARB1	4.56476	3.73304	0.290187	0.0286945
HepG2	FUBP3	ADARB2	1	1	0	NA
HepG2	FUS	ADAR	30.9315	35.1499	-0.184443	0.213156
HepG2	FUS	ADARB1	6.40332	4.85563	0.39916	0.301631
HepG2	FUS	ADARB2	1	1	0	NA
HepG2	FXR1	ADAR	37.7894	33.1395	0.189431	0.359495
HepG2	FXR1	ADARB1	5.6758	3.49045	0.701409	6.0357e-06
HepG2	FXR1	ADARB2	1	1	0	NA
HepG2	G3BP1	ADAR	36.0873	33.1395	0.122941	0.557937
HepG2	G3BP1	ADARB1	4.41164	3.49045	0.337903	0.223537
HepG2	G3BP1	ADARB2	1.00702	1	0.0100958	1
HepG2	G3BP2	ADAR	29.8163	33.1395	-0.152452	0.431777
HepG2	G3BP2	ADARB1	4.04409	3.49045	0.2124	0.328943
HepG2	G3BP2	ADARB2	1	1	0	NA
HepG2	GEMIN5	ADAR	37.5301	30.8437	0.283072	0.669697
HepG2	GEMIN5	ADARB1	8.82338	5.03027	0.810697	9.2109e-06
HepG2	GEMIN5	ADARB2	1	1	0	NA
HepG2	GNB2L1	ADAR	30.6309	34.4981	-0.171528	0.0858595
HepG2	GNB2L1	ADARB1	7.42735	5.22994	0.506053	0.00168624
HepG2	GNB2L1	ADARB2	1	1	0	NA
HepG2	GPKOW	ADAR	49.4804	41.4156	0.256686	0.0380511
HepG2	GPKOW	ADARB1	7.4373	6.77747	0.134032	0.186442
HepG2	GPKOW	ADARB2	1	1.00921	-0.0132266	1
HepG2	GRSF1	ADAR	33.2627	30.1947	0.139611	1
HepG2	GRSF1	ADARB1	5.26443	5.11871	0.0404951	1
HepG2	GRSF1	ADARB2	1	1.00902	-0.0129594	NA
HepG2	GRWD1	ADAR	34.7741	34.4981	0.0114988	1
HepG2	GRWD1	ADARB1	4.69643	5.22994	-0.155228	1
HepG2	GRWD1	ADARB2	1	1	0	NA
HepG2	GTF2F1	ADAR	32.9659	35.1499	-0.0925461	1
HepG2	GTF2F1	ADARB1	5.79401	4.85563	0.254903	0.863053
HepG2	GTF2F1	ADARB2	1	1	0	NA
HepG2	HDGF	ADAR	31.4594	33.6197	-0.0958124	0.312192
HepG2	HDGF	ADARB1	5.51231	5.46149	0.0133623	1
HepG2	HDGF	ADARB2	1.00722	1	0.0103757	NA
HepG2	HLTF	ADAR	30.7418	35.1499	-0.193317	0.867663
HepG2	HLTF	ADARB1	3.78586	4.85563	-0.359039	0.183911
HepG2	HLTF	ADARB2	1	1	0	NA
HepG2	HNRNPA0	ADAR	29.2783	30.1947	-0.044465	1
HepG2	HNRNPA0	ADARB1	4.5615	5.11871	-0.166273	0.828461
HepG2	HNRNPA0	ADARB2	1	1.00902	-0.0129594	NA
HepG2	HNRNPA1	ADAR	36.4736	35.253	0.0491054	1
HepG2	HNRNPA1	ADARB1	6.17051	5.60907	0.137628	0.952653
HepG2	HNRNPA1	ADARB2	1	1	0	NA
HepG2	HNRNPA2B1	ADAR	28.1615	33.6585	-0.257248	0.0664487
HepG2	HNRNPA2B1	ADARB1	4.31902	5.65445	-0.388684	0.00657583
HepG2	HNRNPA2B1	ADARB2	1	1	0	NA
HepG2	HNRNPAB	ADAR	28.9309	30.1947	-0.0616865	1
HepG2	HNRNPAB	ADARB1	4.37056	5.11871	-0.227963	0.52411
HepG2	HNRNPAB	ADARB2	1	1.00902	-0.0129594	NA
HepG2	HNRNPC	ADAR	30.7923	35.253	-0.195179	0.0191091
HepG2	HNRNPC	ADARB1	5.15808	5.60907	-0.120928	0.251876
HepG2	HNRNPC	ADARB2	1	1	0	NA
HepG2	HNRNPD	ADAR	33.0654	30.1947	0.131026	1
HepG2	HNRNPD	ADARB1	4.40156	5.11871	-0.217766	0.402989
HepG2	HNRNPD	ADARB2	1.00927	1.00902	0.00035915	1
HepG2	HNRNPF	ADAR	33.87	35.253	-0.0577369	NA
HepG2	HNRNPF	ADARB1	6.68389	5.60907	0.252926	NA
HepG2	HNRNPF	ADARB2	1	1	0	NA
HepG2	HNRNPK	ADAR	27.7914	33.1395	-0.253913	0.0736418
HepG2	HNRNPK	ADARB1	6.35059	3.49045	0.863477	6.76887e-14
HepG2	HNRNPK	ADARB2	1.01247	1	0.0178728	NA
HepG2	HNRNPL	ADAR	27.6004	33.6585	-0.286283	0.000414338
HepG2	HNRNPL	ADARB1	4.71444	5.65445	-0.262302	0.0713187
HepG2	HNRNPL	ADARB2	1	1	0	NA
HepG2	HNRNPLL	ADAR	31.0816	41.4156	-0.414113	0.418529
HepG2	HNRNPLL	ADARB1	3.47547	6.77747	-0.963539	4.21346e-09
HepG2	HNRNPLL	ADARB2	1	1.00921	-0.0132266	1
HepG2	HNRNPM	ADAR	39.3695	33.7608	0.221728	1
HepG2	HNRNPM	ADARB1	6.66615	6.0577	0.138085	1
HepG2	HNRNPM	ADARB2	1	1	0	NA
HepG2	HNRNPU	ADAR	31.837	35.253	-0.147044	7.2792e-05
HepG2	HNRNPU	ADARB1	4.99494	5.60907	-0.167293	0.0150781
HepG2	HNRNPU	ADARB2	1	1	0	1
HepG2	HNRNPUL1	ADAR	35.1845	32.3613	0.12067	1
HepG2	HNRNPUL1	ADARB1	5.11359	4.71965	0.115656	1
HepG2	HNRNPUL1	ADARB2	1	1	0	NA
HepG2	HSPD1	ADAR	20.5537	31.1518	-0.599921	7.71372e-06
HepG2	HSPD1	ADARB1	7.05311	6.66766	0.081079	1
HepG2	HSPD1	ADARB2	1	1	0	NA
HepG2	IGF2BP1	ADAR	40.1867	35.1499	0.193199	NA
HepG2	IGF2BP1	ADARB1	6.71444	4.85563	0.467608	NA
HepG2	IGF2BP1	ADARB2	1.0076	1	0.0109184	NA
HepG2	IGF2BP2	ADAR	34.7486	33.1395	0.0684023	1
HepG2	IGF2BP2	ADARB1	4.81203	3.49045	0.463231	0.00132471
HepG2	IGF2BP2	ADARB2	1	1	0	NA
HepG2	IGF2BP3	ADAR	32.3533	33.1395	-0.034637	0.765374
HepG2	IGF2BP3	ADARB1	5.04359	3.49045	0.531037	0.151401
HepG2	IGF2BP3	ADARB2	1	1	0	NA
HepG2	ILF2	ADAR	30.7139	35.253	-0.198855	0.000520185
HepG2	ILF2	ADARB1	4.80505	5.60907	-0.223209	0.00490519
HepG2	ILF2	ADARB2	1	1	0	NA
HepG2	ILF3	ADAR	24.3162	30.1947	-0.31238	0.0988771
HepG2	ILF3	ADARB1	5.05423	5.11871	-0.0182903	1
HepG2	ILF3	ADARB2	1	1.00902	-0.0129594	NA
HepG2	KHDRBS1	ADAR	31.0231	30.1947	0.0390471	1
HepG2	KHDRBS1	ADARB1	4.44098	5.11871	-0.204902	0.121628
HepG2	KHDRBS1	ADARB2	1	1.00902	-0.0129594	NA
HepG2	KHSRP	ADAR	31.9158	33.1395	-0.0542813	1
HepG2	KHSRP	ADARB1	4.09855	3.49045	0.231699	0.217626
HepG2	KHSRP	ADARB2	1	1	0	NA
HepG2	KIF1C	ADAR	31.0384	33.6197	-0.115249	0.297506
HepG2	KIF1C	ADARB1	5.33702	5.46149	-0.0332613	1
HepG2	KIF1C	ADARB2	1	1	0	NA
HepG2	KRR1	ADAR	31.7211	31.1518	0.0261272	1
HepG2	KRR1	ADARB1	6.13081	6.66766	-0.121103	0.420682
HepG2	KRR1	ADARB2	1	1	0	NA
HepG2	LARP4	ADAR	35.9816	35.2542	0.0294614	0.979814
HepG2	LARP4	ADARB1	8.16204	5.91879	0.463626	0.0383809
HepG2	LARP4	ADARB2	1	1	0	NA
HepG2	LARP7	ADAR	32.6333	34.4981	-0.0801698	0.260145
HepG2	LARP7	ADARB1	6.3108	5.22994	0.27103	0.225521
HepG2	LARP7	ADARB2	1	1	0	NA
HepG2	LIN28B	ADAR	34.8695	34.4981	0.0154483	1
HepG2	LIN28B	ADARB1	5.04985	5.22994	-0.0505524	0.997975
HepG2	LIN28B	ADARB2	1	1	0	NA
HepG2	LSM11	ADAR	32.7276	34.4981	-0.076008	1
HepG2	LSM11	ADARB1	4.81401	5.22994	-0.119554	1
HepG2	LSM11	ADARB2	1	1	0	NA
HepG2	MAGOH	ADAR	29.7204	33.1395	-0.157097	0.00302226
HepG2	MAGOH	ADARB1	3.84863	3.49045	0.140929	1
HepG2	MAGOH	ADARB2	1	1	0	NA
HepG2	MARK2	ADAR	33.6933	34.4981	-0.0340553	1
HepG2	MARK2	ADARB1	5.38832	5.22994	0.0430409	1
HepG2	MARK2	ADARB2	1	1	0	NA
HepG2	MATR3	ADAR	23.2415	33.1395	-0.511847	9.10465e-12
HepG2	MATR3	ADARB1	7.59448	3.49045	1.12154	1.58688e-14
HepG2	MATR3	ADARB2	1	1	0	NA
HepG2	METAP2	ADAR	32.6252	30.8437	0.0810116	1
HepG2	METAP2	ADARB1	5.80224	5.03027	0.205975	1
HepG2	METAP2	ADARB2	1	1	0	NA
HepG2	MSI2	ADAR	39.5777	33.7608	0.229339	0.556733
HepG2	MSI2	ADARB1	5.94316	6.0577	-0.0275382	0.667943
HepG2	MSI2	ADARB2	1	1	0	NA
HepG2	MTPAP	ADAR	34.6937	41.4156	-0.255497	1
HepG2	MTPAP	ADARB1	5.75703	6.77747	-0.235421	0.779785
HepG2	MTPAP	ADARB2	1	1.00921	-0.0132266	1
HepG2	NAA15	ADAR	29.1092	33.7608	-0.213875	1
HepG2	NAA15	ADARB1	5.8462	6.0577	-0.0512714	1
HepG2	NAA15	ADARB2	1.00871	1	0.0125138	1
HepG2	NCBP2	ADAR	40.4699	33.1395	0.288296	1
HepG2	NCBP2	ADARB1	4.4475	3.49045	0.34958	0.177097
HepG2	NCBP2	ADARB2	1.00595	1	0.00856101	NA
HepG2	NELFE	ADAR	41.4358	32.4653	0.35198	0.791174
HepG2	NELFE	ADARB1	8.13087	3.73976	1.12046	9.69177e-23
HepG2	NELFE	ADARB2	1	1	0	NA
HepG2	NIP7	ADAR	30.2361	34.4981	-0.190244	0.935297
HepG2	NIP7	ADARB1	4.84773	5.22994	-0.109484	1
HepG2	NIP7	ADARB2	1	1	0	NA
HepG2	NKRF	ADAR	29.9517	31.1518	-0.056679	1
HepG2	NKRF	ADARB1	6.57045	6.66766	-0.0211884	1
HepG2	NKRF	ADARB2	1.01301	1	0.0186486	1
HepG2	NOL12	ADAR	30.6268	33.6585	-0.136175	0.0183534
HepG2	NOL12	ADARB1	6.54984	5.65445	0.212073	0.126952
HepG2	NOL12	ADARB2	1	1	0	NA
HepG2	NONO	ADAR	37.5269	38.3368	-0.030806	1
HepG2	NONO	ADARB1	5.98819	5.74723	0.0592541	1
HepG2	NONO	ADARB2	1.00741	1	0.0106504	NA
HepG2	NPM1	ADAR	34.2489	32.3613	0.0817882	1
HepG2	NPM1	ADARB1	5.14718	4.71965	0.125102	1
HepG2	NPM1	ADARB2	1.00822	1	0.0118109	NA
HepG2	NSUN2	ADAR	33.8159	41.4156	-0.292472	0.652813
HepG2	NSUN2	ADARB1	6.85808	6.77747	0.0170589	0.134507
HepG2	NSUN2	ADARB2	1	1.00921	-0.0132266	1
HepG2	NUFIP2	ADAR	33.9769	32.3613	0.0702876	1
HepG2	NUFIP2	ADARB1	5.27818	4.71965	0.161361	1
HepG2	NUFIP2	ADARB2	1	1	0	NA
HepG2	NUP35	ADAR	29.1088	29.8806	-0.0377537	1
HepG2	NUP35	ADARB1	5.34597	5.86769	-0.13434	0.788494
HepG2	NUP35	ADARB2	1	1	0	1
HepG2	NUSAP1	ADAR	30.6244	34.4981	-0.171832	0.450296
HepG2	NUSAP1	ADARB1	4.95125	5.22994	-0.0790017	1
HepG2	NUSAP1	ADARB2	1.00817	1	0.0117376	NA
HepG2	PA2G4	ADAR	28.5158	30.8437	-0.113217	1
HepG2	PA2G4	ADARB1	4.73679	5.03027	-0.0867239	1
HepG2	PA2G4	ADARB2	1	1	0	NA
HepG2	PABPC1	ADAR	28.8806	30.1947	-0.064196	1
HepG2	PABPC1	ADARB1	5.31069	5.11871	0.0531182	0.727541
HepG2	PABPC1	ADARB2	1	1.00902	-0.0129594	NA
HepG2	PABPC4	ADAR	26.5819	33.1395	-0.318106	0.0186562
HepG2	PABPC4	ADARB1	3.43295	3.49045	-0.0239638	1
HepG2	PABPC4	ADARB2	1	1	0	NA
HepG2	PARN	ADAR	28.7673	35.253	-0.293319	9.22683e-05
HepG2	PARN	ADARB1	6.09268	5.60907	0.119316	1
HepG2	PARN	ADARB2	1	1	0	NA
HepG2	PCBP1	ADAR	27.7908	32.4653	-0.224292	7.0342e-09
HepG2	PCBP1	ADARB1	5.72996	3.73976	0.615579	6.27204e-09
HepG2	PCBP1	ADARB2	1	1	0	NA
HepG2	PCBP2	ADAR	32.9019	35.1499	-0.0953512	1
HepG2	PCBP2	ADARB1	6.96091	4.85563	0.519615	0.00673089
HepG2	PCBP2	ADARB2	1	1	0	NA
HepG2	PES1	ADAR	30.6923	33.6197	-0.131429	1
HepG2	PES1	ADARB1	5.07938	5.46149	-0.104642	1
HepG2	PES1	ADARB2	1	1	0	NA
HepG2	PHF6	ADAR	32.4793	34.4981	-0.086994	1
HepG2	PHF6	ADARB1	3.68893	5.22994	-0.503593	0.0529156
HepG2	PHF6	ADARB2	1	1	0	NA
HepG2	PKM	ADAR	30.3331	30.8437	-0.024084	1
HepG2	PKM	ADARB1	5.22613	5.03027	0.0551088	1
HepG2	PKM	ADARB2	1	1	0	NA
HepG2	PNPT1	ADAR	30.6416	30.1947	0.0211948	0.980063
HepG2	PNPT1	ADARB1	4.95172	5.11871	-0.0478526	1
HepG2	PNPT1	ADARB2	1	1.00902	-0.0129594	NA
HepG2	PPIG	ADAR	30.4097	31.1518	-0.0347839	1
HepG2	PPIG	ADARB1	6.73706	6.66766	0.0149378	1
HepG2	PPIG	ADARB2	1	1	0	NA
HepG2	PPIL4	ADAR	27.7444	35.253	-0.34555	0.0153011
HepG2	PPIL4	ADARB1	4.92504	5.60907	-0.187627	0.312762
HepG2	PPIL4	ADARB2	1	1	0	1
HepG2	PRPF6	ADAR	37.7295	35.1499	0.102172	1
HepG2	PRPF6	ADARB1	7.38687	4.85563	0.605304	0.00848524
HepG2	PRPF6	ADARB2	1	1	0	NA
HepG2	PRPF8	ADAR	34.2305	38.3368	-0.163447	0.1678
HepG2	PRPF8	ADARB1	6.47134	5.74723	0.171198	0.733441
HepG2	PRPF8	ADARB2	1	1	0	NA
HepG2	PSIP1	ADAR	35.5534	34.4981	0.0434741	1
HepG2	PSIP1	ADARB1	5.48105	5.22994	0.0676587	1
HepG2	PSIP1	ADARB2	1	1	0	NA
HepG2	PTBP1	ADAR	35.1501	32.4653	0.114633	0.00177094
HepG2	PTBP1	ADARB1	6.06383	3.73976	0.697282	9.04759e-07
HepG2	PTBP1	ADARB2	1	1	0	NA
HepG2	PUF60	ADAR	35.8304	33.6585	0.0902134	1
HepG2	PUF60	ADARB1	6.6459	5.65445	0.233078	0.0926167
HepG2	PUF60	ADARB2	1.00829	1	0.011917	1
HepG2	PUM1	ADAR	38.1355	33.6585	0.180162	0.00583466
HepG2	PUM1	ADARB1	4.69525	5.65445	-0.268184	0.00711221
HepG2	PUM1	ADARB2	1	1	0	NA
HepG2	PUM2	ADAR	29.8638	33.6585	-0.172573	0.0830673
HepG2	PUM2	ADARB1	7.82329	5.65445	0.468389	2.22028e-06
HepG2	PUM2	ADARB2	1.00709	1	0.0101907	1
HepG2	PUS1	ADAR	39.2056	33.6197	0.221754	0.515829
HepG2	PUS1	ADARB1	4.495	5.46149	-0.280973	2.44755e-05
HepG2	PUS1	ADARB2	1.00679	1	0.00976428	1
HepG2	QKI	ADAR	36.8863	32.4653	0.18419	0.907511
HepG2	QKI	ADARB1	4.48686	3.73976	0.262758	0.0519502
HepG2	QKI	ADARB2	1.00552	1	0.00794316	1
HepG2	RAVER1	ADAR	23.9991	35.1499	-0.550538	0.00378505
HepG2	RAVER1	ADARB1	4.71917	4.85563	-0.0411262	1
HepG2	RAVER1	ADARB2	1	1	0	NA
HepG2	RBFOX2	ADAR	26.3127	32.3613	-0.298508	1
HepG2	RBFOX2	ADARB1	4.63227	4.71965	-0.0269593	1
HepG2	RBFOX2	ADARB2	1	1	0	NA
HepG2	RBM15	ADAR	28.7849	32.2115	-0.162264	0.133695
HepG2	RBM15	ADARB1	6.73105	6.01083	0.163265	0.802744
HepG2	RBM15	ADARB2	1	1	0	NA
HepG2	RBM17	ADAR	38.0579	32.3613	0.233927	1
HepG2	RBM17	ADARB1	5.71649	4.71965	0.27645	1
HepG2	RBM17	ADARB2	1	1	0	NA
HepG2	RBM22	ADAR	30.8602	37.749	-0.290688	6.37542e-11
HepG2	RBM22	ADARB1	6.26589	5.68859	0.139447	0.8219
HepG2	RBM22	ADARB2	1	1	0	NA
HepG2	RBM25	ADAR	23.0585	32.4653	-0.493597	1.95766e-07
HepG2	RBM25	ADARB1	4.32518	3.73976	0.209812	0.0312184
HepG2	RBM25	ADARB2	1	1	0	NA
HepG2	RBM27	ADAR	31.4579	34.4981	-0.133095	0.0194364
HepG2	RBM27	ADARB1	5.33581	5.22994	0.028914	0.912903
HepG2	RBM27	ADARB2	1	1	0	NA
HepG2	RBM34	ADAR	31.7479	35.1499	-0.146859	1
HepG2	RBM34	ADARB1	4.72983	4.85563	-0.037871	1
HepG2	RBM34	ADARB2	1	1	0	NA
HepG2	RBM39	ADAR	30.9661	32.3613	-0.0635803	1
HepG2	RBM39	ADARB1	5.63458	4.71965	0.255628	1
HepG2	RBM39	ADARB2	1	1	0	NA
HepG2	RBM47	ADAR	29.1061	30.1947	-0.0529733	1
HepG2	RBM47	ADARB1	5.32468	5.11871	0.0569148	1
HepG2	RBM47	ADARB2	1	1.00902	-0.0129594	NA
HepG2	RCC2	ADAR	27.3703	34.4981	-0.333906	0.000436086
HepG2	RCC2	ADARB1	4.76045	5.22994	-0.135695	0.611032
HepG2	RCC2	ADARB2	1	1	0	NA
HepG2	RECQL	ADAR	35.2378	32.4653	0.118226	0.0249649
HepG2	RECQL	ADARB1	5.96161	3.73976	0.672754	3.68572e-08
HepG2	RECQL	ADARB2	1	1	0	NA
HepG2	RPL23A	ADAR	32.8869	34.4981	-0.0690026	1
HepG2	RPL23A	ADARB1	5.11941	5.22994	-0.030816	1
HepG2	RPL23A	ADARB2	1.008	1	0.0115018	NA
HepG2	RPLP0	ADAR	37.1191	34.4981	0.105647	NA
HepG2	RPLP0	ADARB1	7.90925	5.22994	0.596748	NA
HepG2	RPLP0	ADARB2	1	1	0	NA
HepG2	RPS10	ADAR	29.9204	35.1499	-0.232392	0.894127
HepG2	RPS10	ADARB1	5.04486	4.85563	0.0551544	1
HepG2	RPS10	ADARB2	1.00891	1	0.0128025	NA
HepG2	RPS19	ADAR	34.6822	30.8437	0.169218	1
HepG2	RPS19	ADARB1	9.74962	5.03027	0.954712	1.22877e-09
HepG2	RPS19	ADARB2	1	1	0	NA
HepG2	RPS2	ADAR	37.6568	34.4981	0.126394	0.947567
HepG2	RPS2	ADARB1	7.02477	5.22994	0.425656	0.0506178
HepG2	RPS2	ADARB2	1	1	0	NA
HepG2	RPS3A	ADAR	31.269	30.1947	0.0504353	1
HepG2	RPS3A	ADARB1	6.62636	5.11871	0.372435	0.254075
HepG2	RPS3A	ADARB2	1	1.00902	-0.0129594	NA
HepG2	RPS5	ADAR	34.0197	34.4981	-0.0201441	0.213323
HepG2	RPS5	ADARB1	5.934	5.22994	0.182211	1
HepG2	RPS5	ADARB2	1	1	0	NA
HepG2	RRP9	ADAR	36.1966	38.3368	-0.0828768	1
HepG2	RRP9	ADARB1	6.36245	5.74723	0.146717	0.637903
HepG2	RRP9	ADARB2	1	1	0	NA
HepG2	RTF1	ADAR	30.4814	35.1499	-0.205592	0.710102
HepG2	RTF1	ADARB1	5.45628	4.85563	0.168259	1
HepG2	RTF1	ADARB2	1.00759	1	0.0109063	NA
HepG2	SAFB2	ADAR	29.9544	35.253	-0.234981	0.0493659
HepG2	SAFB2	ADARB1	4.94322	5.60907	-0.182309	0.408989
HepG2	SAFB2	ADARB2	1	1	0	NA
HepG2	SART3	ADAR	27.8515	30.1947	-0.11654	1
HepG2	SART3	ADARB1	4.8285	5.11871	-0.0842059	1
HepG2	SART3	ADARB2	1	1.00902	-0.0129594	1
HepG2	SBDS	ADAR	30.866	30.1947	0.0317216	1
HepG2	SBDS	ADARB1	5.46219	5.11871	0.0936994	1
HepG2	SBDS	ADARB2	1	1.00902	-0.0129594	1
HepG2	SERBP1	ADAR	33.0221	30.8437	0.0984559	0.333931
HepG2	SERBP1	ADARB1	6.114	5.03027	0.281482	0.221304
HepG2	SERBP1	ADARB2	1	1	0	NA
HepG2	SF1	ADAR	40.5349	32.3613	0.324895	0.866952
HepG2	SF1	ADARB1	5.21011	4.71965	0.142633	1
HepG2	SF1	ADARB2	1	1	0	NA
HepG2	SF3A3	ADAR	34.8847	35.0003	-0.0047738	1
HepG2	SF3A3	ADARB1	6.86814	6.0935	0.172649	0.489363
HepG2	SF3A3	ADARB2	1	1	0	1
HepG2	SF3B1	ADAR	38.7147	41.4156	-0.0972914	0.7371
HepG2	SF3B1	ADARB1	5.78501	6.77747	-0.228427	0.625012
HepG2	SF3B1	ADARB2	1	1.00921	-0.0132266	1
HepG2	SF3B4	ADAR	31.0702	32.4653	-0.0633666	0.000389169
HepG2	SF3B4	ADARB1	5.35121	3.73976	0.516918	0.00012839
HepG2	SF3B4	ADARB2	1	1	0	NA
HepG2	SFPQ	ADAR	32.4151	32.3613	0.00239637	1
HepG2	SFPQ	ADARB1	3.48934	4.71965	-0.435724	0.925527
HepG2	SFPQ	ADARB2	1.00934	1	0.0134185	NA
HepG2	SLBP	ADAR	29.3716	33.6585	-0.196548	0.586378
HepG2	SLBP	ADARB1	4.2099	5.65445	-0.425602	0.0207821
HepG2	SLBP	ADARB2	1	1	0	NA
HepG2	SLTM	ADAR	30.2389	35.1499	-0.217116	1
HepG2	SLTM	ADARB1	4.94092	4.85563	0.0251208	1
HepG2	SLTM	ADARB2	1	1	0	NA
HepG2	SMN1	ADAR	33.0622	35.253	-0.0925657	5.50053e-05
HepG2	SMN1	ADARB1	6.53773	5.60907	0.221029	0.792068
HepG2	SMN1	ADARB2	1	1	0	NA
HepG2	SMNDC1	ADAR	32.8605	35.1499	-0.0971669	0.89106
HepG2	SMNDC1	ADARB1	3.52886	4.85563	-0.460457	0.00441933
HepG2	SMNDC1	ADARB2	1	1	0	NA
HepG2	SND1	ADAR	31.4894	35.1499	-0.158654	1
HepG2	SND1	ADARB1	4.70267	4.85563	-0.0461797	1
HepG2	SND1	ADARB2	1	1	0	1
HepG2	SNRNP200	ADAR	30.8033	32.3613	-0.0711829	1
HepG2	SNRNP200	ADARB1	4.97886	4.71965	0.0771356	1
HepG2	SNRNP200	ADARB2	1	1	0	NA
HepG2	SNRNP70	ADAR	38.6143	41.4156	-0.101037	1
HepG2	SNRNP70	ADARB1	5.41798	6.77747	-0.322992	0.174267
HepG2	SNRNP70	ADARB2	1	1.00921	-0.0132266	1
HepG2	SRFBP1	ADAR	41.3525	37.749	0.131536	0.908328
HepG2	SRFBP1	ADARB1	6.46907	5.68859	0.185486	0.217228
HepG2	SRFBP1	ADARB2	1	1	0	1
HepG2	SRP68	ADAR	32.3115	38.3368	-0.246682	1
HepG2	SRP68	ADARB1	5.70911	5.74723	-0.00960075	1
HepG2	SRP68	ADARB2	1	1	0	NA
HepG2	SRSF1	ADAR	44.0091	32.4653	0.438906	0.0884591
HepG2	SRSF1	ADARB1	7.82542	3.73976	1.06522	5.57612e-25
HepG2	SRSF1	ADARB2	1	1	0	NA
HepG2	SRSF3	ADAR	41.7082	41.4156	0.0101572	1
HepG2	SRSF3	ADARB1	6.87685	6.77747	0.0210021	1
HepG2	SRSF3	ADARB2	1	1.00921	-0.0132266	1
HepG2	SRSF5	ADAR	29.2696	33.6585	-0.201571	0.0456149
HepG2	SRSF5	ADARB1	6.71882	5.65445	0.24882	0.000870293
HepG2	SRSF5	ADARB2	1	1	0	NA
HepG2	SRSF7	ADAR	26.2434	32.4653	-0.306944	NA
HepG2	SRSF7	ADARB1	4.89636	3.73976	0.388764	NA
HepG2	SRSF7	ADARB2	1.007	1	0.0100697	NA
HepG2	SRSF9	ADAR	26.26	32.4653	-0.306033	7.63466e-05
HepG2	SRSF9	ADARB1	5.58372	3.73976	0.57828	2.08568e-11
HepG2	SRSF9	ADARB2	1	1	0	NA
HepG2	SSB	ADAR	43.3018	37.749	0.19799	1.45434e-07
HepG2	SSB	ADARB1	9.41381	5.68859	0.726706	9.09392e-21
HepG2	SSB	ADARB2	1	1	0	NA
HepG2	SSRP1	ADAR	30.474	31.1518	-0.0317396	1
HepG2	SSRP1	ADARB1	5.6752	6.66766	-0.232511	0.044303
HepG2	SSRP1	ADARB2	1.00609	1	0.00876522	1
HepG2	STAU1	ADAR	33.7547	33.7608	-0.000258925	0.971527
HepG2	STAU1	ADARB1	4.28683	6.0577	-0.498859	0.0144468
HepG2	STAU1	ADARB2	1	1	0	NA
HepG2	STIP1	ADAR	32.7998	30.1947	0.119389	1
HepG2	STIP1	ADARB1	5.36099	5.11871	0.0667192	1
HepG2	STIP1	ADARB2	1	1.00902	-0.0129594	1
HepG2	SUB1	ADAR	25.0809	35.1499	-0.486935	0.310291
HepG2	SUB1	ADARB1	4.84507	4.85563	-0.00314173	1
HepG2	SUB1	ADARB2	1	1	0	NA
HepG2	SUCLG1	ADAR	38.9618	33.6585	0.211086	0.256122
HepG2	SUCLG1	ADARB1	8.19386	5.65445	0.535156	5.48912e-09
HepG2	SUCLG1	ADARB2	1	1	0	NA
HepG2	SUGP2	ADAR	30.2441	31.1518	-0.0426635	1
HepG2	SUGP2	ADARB1	6.10005	6.66766	-0.12836	0.406408
HepG2	SUGP2	ADARB2	1.01215	1	0.0174177	1
HepG2	SUPT6H	ADAR	29.8546	33.7608	-0.177397	1
HepG2	SUPT6H	ADARB1	3.47145	6.0577	-0.803232	8.43283e-09
HepG2	SUPT6H	ADARB2	1.00883	1	0.0126896	NA
HepG2	SUPV3L1	ADAR	27.6609	38.3368	-0.470879	0.00689431
HepG2	SUPV3L1	ADARB1	7.71855	5.74723	0.425463	0.0101628
HepG2	SUPV3L1	ADARB2	1	1	0	NA
HepG2	TAF15	ADAR	21.7569	32.4653	-0.577427	6.5322e-20
HepG2	TAF15	ADARB1	5.01024	3.73976	0.421934	0.000647237
HepG2	TAF15	ADARB2	1.0068	1	0.00978292	1
HepG2	TARDBP	ADAR	20.5698	41.4156	-1.00965	2.24477e-10
HepG2	TARDBP	ADARB1	4.90022	6.77747	-0.467899	0.0332342
HepG2	TARDBP	ADARB2	1	1.00921	-0.0132266	1
HepG2	TBRG4	ADAR	37.3263	31.1518	0.260876	0.92845
HepG2	TBRG4	ADARB1	6.58109	6.66766	-0.0188537	0.880282
HepG2	TBRG4	ADARB2	1.00673	1	0.00967899	NA
HepG2	TFIP11	ADAR	28.3508	38.3368	-0.435342	0.141454
HepG2	TFIP11	ADARB1	4.70353	5.74723	-0.289123	0.598571
HepG2	TFIP11	ADARB2	1	1	0	NA
HepG2	TIA1	ADAR	29.6668	32.4653	-0.130047	0.242886
HepG2	TIA1	ADARB1	4.22406	3.73976	0.175682	0.189854
HepG2	TIA1	ADARB2	1	1	0	NA
HepG2	TIAL1	ADAR	29.9689	35.253	-0.234281	9.60767e-05
HepG2	TIAL1	ADARB1	11.9026	5.60907	1.08545	2.21331e-20
HepG2	TIAL1	ADARB2	1	1	0	NA
HepG2	TRA2A	ADAR	31.4915	35.1499	-0.158559	0.505754
HepG2	TRA2A	ADARB1	7.2119	4.85563	0.57072	0.0190583
HepG2	TRA2A	ADARB2	1	1	0	NA
HepG2	TRIM56	ADAR	25.3573	35.253	-0.475348	7.28938e-06
HepG2	TRIM56	ADARB1	4.4993	5.60907	-0.318062	0.00712577
HepG2	TRIM56	ADARB2	1.00903	1	0.0129667	1
HepG2	TROVE2	ADAR	32.1821	30.8437	0.0612812	1
HepG2	TROVE2	ADARB1	6.26478	5.03027	0.31663	0.420993
HepG2	TROVE2	ADARB2	1	1	0	NA
HepG2	TUFM	ADAR	28.1452	33.6585	-0.258082	0.459088
HepG2	TUFM	ADARB1	5.88514	5.65445	0.0576889	0.195686
HepG2	TUFM	ADARB2	1	1	0	NA
HepG2	U2AF1	ADAR	36.5783	33.7608	0.115639	0.637098
HepG2	U2AF1	ADARB1	6.23005	6.0577	0.0404734	1
HepG2	U2AF1	ADARB2	1	1	0	NA
HepG2	U2AF2	ADAR	29.3254	32.3613	-0.142117	1
HepG2	U2AF2	ADARB1	5.88767	4.71965	0.319017	0.468527
HepG2	U2AF2	ADARB2	1	1	0	NA
HepG2	UBE2L3	ADAR	31.4259	33.6585	-0.0990186	1
HepG2	UBE2L3	ADARB1	5.61724	5.65445	-0.00952659	0.925812
HepG2	UBE2L3	ADARB2	1	1	0	1
HepG2	UCHL5	ADAR	31.319	38.3368	-0.291692	0.0277386
HepG2	UCHL5	ADARB1	7.16282	5.74723	0.317662	0.0488129
HepG2	UCHL5	ADARB2	1.01678	1	0.0240056	NA
HepG2	UPF1	ADAR	31.3375	35.0003	-0.159479	0.226987
HepG2	UPF1	ADARB1	5.94279	6.0935	-0.0361286	0.915296
HepG2	UPF1	ADARB2	1	1	0	1
HepG2	UPF2	ADAR	33.2366	38.3368	-0.205956	0.461597
HepG2	UPF2	ADARB1	6.95821	5.74723	0.275849	0.279684
HepG2	UPF2	ADARB2	1	1	0	NA
HepG2	UTP18	ADAR	36.3377	35.0003	0.0540994	1
HepG2	UTP18	ADARB1	6.53991	6.0935	0.102	1
HepG2	UTP18	ADARB2	1	1	0	1
HepG2	UTP3	ADAR	41.6328	35.0003	0.25035	0.072721
HepG2	UTP3	ADARB1	5.68701	6.0935	-0.0995994	0.134441
HepG2	UTP3	ADARB2	1	1	0	1
HepG2	XPO5	ADAR	27.7663	30.1947	-0.120964	0.527724
HepG2	XPO5	ADARB1	4.60804	5.11871	-0.151629	0.409628
HepG2	XPO5	ADARB2	1.00875	1.00902	-0.000384595	1
HepG2	XRCC5	ADAR	30.6187	35.1499	-0.199106	0.628079
HepG2	XRCC5	ADARB1	5.35778	4.85563	0.141975	1
HepG2	XRCC5	ADARB2	1	1	0	NA
HepG2	XRCC6	ADAR	35.5653	35.1499	0.0169507	0.604706
HepG2	XRCC6	ADARB1	6.55321	4.85563	0.432542	0.233937
HepG2	XRCC6	ADARB2	1	1	0	NA
HepG2	XRN2	ADAR	33.1537	38.3368	-0.20956	0.0282132
HepG2	XRN2	ADARB1	6.55785	5.74723	0.190356	0.826089
HepG2	XRN2	ADARB2	1	1	0	NA
HepG2	YBX3	ADAR	29.0663	35.253	-0.278398	0.0217701
HepG2	YBX3	ADARB1	5.10979	5.60907	-0.134498	0.62258
HepG2	YBX3	ADARB2	1	1	0	NA
HepG2	ZNF622	ADAR	31.1608	35.0003	-0.167637	1
HepG2	ZNF622	ADARB1	4.66044	6.0935	-0.386805	4.21726e-06
HepG2	ZNF622	ADARB2	1.00609	1	0.00875821	1
HepG2	ZRANB2	ADAR	28.427	35.1499	-0.30626	0.345678
HepG2	ZRANB2	ADARB1	5.12441	4.85563	0.0777272	1
HepG2	ZRANB2	ADARB2	1	1	0	NA
K562	AARS	ADAR	39.1855	40.2569	-0.0389171	0.87845
K562	AARS	ADARB1	2.89501	2.93467	-0.0196317	1
K562	AARS	ADARB2	1	1	0	NA
K562	AATF	ADAR	38.6677	39.3671	-0.0258618	1
K562	AATF	ADARB1	3.20442	2.97942	0.105029	1
K562	AATF	ADARB2	1	1	0	NA
K562	ABCF1	ADAR	43.1681	43.4602	-0.00972828	1
K562	ABCF1	ADARB1	3.79455	3.24756	0.224574	0.441311
K562	ABCF1	ADARB2	1	1	0	1
K562	ADAR	ADAR	10.503	39.4161	-1.90799	4.0227e-14
K562	ADAR	ADARB1	4.44557	3.52569	0.33446	0.950346
K562	ADAR	ADARB2	1	1	0	NA
K562	AGGF1	ADAR	36.2795	38.588	-0.0889988	0.0381071
K562	AGGF1	ADARB1	2.33648	2.99978	-0.360517	0.485216
K562	AGGF1	ADARB2	1	1	0	NA
K562	AGO1	ADAR	41.7755	41.3247	0.0156553	1
K562	AGO1	ADARB1	2.5747	2.38732	0.10901	1
K562	AGO1	ADARB2	1	1	0	NA
K562	AKAP1	ADAR	39.815	40.3818	-0.0203909	1
K562	AKAP1	ADARB1	2.9649	2.83693	0.0636536	1
K562	AKAP1	ADARB2	1	1	0	NA
K562	AKAP8	ADAR	36.9711	38.588	-0.0617537	1
K562	AKAP8	ADARB1	2.87748	2.99978	-0.0600478	1
K562	AKAP8	ADARB2	1	1	0	NA
K562	AKAP8L	ADAR	34.2137	38.588	-0.17358	0.921882
K562	AKAP8L	ADARB1	2.41828	2.99978	-0.310873	0.301678
K562	AKAP8L	ADARB2	1	1	0	NA
K562	APOBEC3C	ADAR	36.8163	38.1673	-0.0519926	0.72403
K562	APOBEC3C	ADARB1	3.14916	3.20262	-0.0242857	1
K562	APOBEC3C	ADARB2	1	1	0	NA
K562	AQR	ADAR	35.3537	39.8245	-0.171796	0.850722
K562	AQR	ADARB1	2.54936	3.09355	-0.279128	0.0676059
K562	AQR	ADARB2	1	1.00448	-0.00645123	NA
K562	ASCC1	ADAR	37.2434	40.3818	-0.116721	1
K562	ASCC1	ADARB1	2.80657	2.83693	-0.0155197	1
K562	ASCC1	ADARB2	1	1	0	NA
K562	ATP5C1	ADAR	36.6464	38.588	-0.0744829	1
K562	ATP5C1	ADARB1	2.81573	2.99978	-0.0913467	1
K562	ATP5C1	ADARB2	1	1	0	NA
K562	AUH	ADAR	42.4181	39.8245	0.0910243	1
K562	AUH	ADARB1	3.1575	3.09355	0.0295199	1
K562	AUH	ADARB2	1	1.00448	-0.00645123	NA
K562	BCCIP	ADAR	38.1869	41.4642	-0.118791	0.180331
K562	BCCIP	ADARB1	3.88654	3.25168	0.2573	0.619276
K562	BCCIP	ADARB2	1.00781	1	0.0112285	NA
K562	BCLAF1	ADAR	37.4307	41.4642	-0.147647	0.00918408
K562	BCLAF1	ADARB1	4.058	3.25168	0.319583	0.0566206
K562	BCLAF1	ADARB2	1	1	0	NA
K562	BOP1	ADAR	50.0595	42.1825	0.247	0.129073
K562	BOP1	ADARB1	4.33482	2.85967	0.600122	0.0203334
K562	BOP1	ADARB2	1	1	0	NA
K562	BUD13	ADAR	44.6122	43.4602	0.0377457	1
K562	BUD13	ADARB1	3.83716	3.24756	0.240683	0.272446
K562	BUD13	ADARB2	1	1	0	NA
K562	CCAR1	ADAR	44.4754	39.4161	0.174222	0.214163
K562	CCAR1	ADARB1	3.56212	3.52569	0.0148272	0.464449
K562	CCAR1	ADARB2	1	1	0	NA
K562	CCAR2	ADAR	38.1275	38.1673	-0.00150679	1
K562	CCAR2	ADARB1	3.38686	3.20262	0.0806934	1
K562	CCAR2	ADARB2	1.00375	1	0.00540103	NA
K562	CCDC124	ADAR	32.3414	38.588	-0.25477	0.000386338
K562	CCDC124	ADARB1	3.38437	2.99978	0.174032	0.592584
K562	CCDC124	ADARB2	1	1	0	NA
K562	CELF1	ADAR	38.6248	38.1673	0.0171886	0.999459
K562	CELF1	ADARB1	3.61985	3.20262	0.176676	0.0209699
K562	CELF1	ADARB2	1	1	0	NA
K562	CIRBP	ADAR	32.1638	41.0377	-0.351511	0.00179903
K562	CIRBP	ADARB1	2.42317	1.92915	0.328927	0.523966
K562	CIRBP	ADARB2	1.01228	1.00734	0.00705923	NA
K562	CNOT7	ADAR	47.6972	36.4966	0.386144	0.275579
K562	CNOT7	ADARB1	3.3778	2.99363	0.174188	0.287366
K562	CNOT7	ADARB2	1	1	0	NA
K562	CPEB4	ADAR	39.1895	39.5226	-0.0122099	0.524834
K562	CPEB4	ADARB1	3.46014	3.12037	0.149111	1
K562	CPEB4	ADARB2	1	1	0	NA
K562	CPSF6	ADAR	47.0891	42.1825	0.158748	0.99865
K562	CPSF6	ADARB1	4.25272	2.85967	0.572537	0.00246224
K562	CPSF6	ADARB2	1	1	0	NA
K562	CPSF7	ADAR	41.323	39.4161	0.0681622	1
K562	CPSF7	ADARB1	3.46818	3.52569	-0.0237298	1
K562	CPSF7	ADARB2	1	1	0	NA
K562	CSTF2	ADAR	38.2597	41.4642	-0.116042	0.112176
K562	CSTF2	ADARB1	3.81167	3.25168	0.229236	0.398483
K562	CSTF2	ADARB2	1	1	0	NA
K562	CSTF2T	ADAR	39.0819	39.3671	-0.0104889	1
K562	CSTF2T	ADARB1	3.21331	2.97942	0.109028	1
K562	CSTF2T	ADARB2	1	1	0	NA
K562	DAZAP1	ADAR	41.6846	39.3671	0.0825242	1
K562	DAZAP1	ADARB1	2.369	2.97942	-0.330757	1
K562	DAZAP1	ADARB2	1	1	0	NA
K562	DDX1	ADAR	35.8876	39.4161	-0.135297	1
K562	DDX1	ADARB1	3.51092	3.52569	-0.00605767	1
K562	DDX1	ADARB2	1	1	0	NA
K562	DDX19B	ADAR	35.4738	38.588	-0.1214	0.586863
K562	DDX19B	ADARB1	2.88828	2.99978	-0.0546461	1
K562	DDX19B	ADARB2	1	1	0	NA
K562	DDX21	ADAR	36.5626	41.0377	-0.166579	NA
K562	DDX21	ADARB1	2.24223	1.92915	0.21697	NA
K562	DDX21	ADARB2	1.00636	1.00734	-0.00141281	NA
K562	DDX24	ADAR	40.9412	40.3818	0.0198488	0.978933
K562	DDX24	ADARB1	2.60249	2.83693	-0.124436	1
K562	DDX24	ADARB2	1	1	0	NA
K562	DDX27	ADAR	41.0847	41.4642	-0.0132654	1
K562	DDX27	ADARB1	3.05061	3.25168	-0.0920901	0.73017
K562	DDX27	ADARB2	1	1	0	NA
K562	DDX28	ADAR	42.9723	44.7196	-0.0575011	1
K562	DDX28	ADARB1	2.95038	3.18692	-0.11126	1
K562	DDX28	ADARB2	1	1	0	NA
K562	DDX3X	ADAR	41.8799	40.3818	0.0525536	1
K562	DDX3X	ADARB1	2.68781	2.83693	-0.077899	0.847135
K562	DDX3X	ADARB2	1	1	0	NA
K562	DDX47	ADAR	37.1257	39.5226	-0.0902608	0.00198047
K562	DDX47	ADARB1	4.59291	3.12037	0.55769	0.000240998
K562	DDX47	ADARB2	1.01191	1	0.017083	1
K562	DDX51	ADAR	46.1926	44.7196	0.0467532	1
K562	DDX51	ADARB1	3.83385	3.18692	0.266633	1
K562	DDX51	ADARB2	1	1	0	NA
K562	DDX52	ADAR	44.0935	44.7196	-0.0203438	1
K562	DDX52	ADARB1	3.70071	3.18692	0.215639	1
K562	DDX52	ADARB2	1	1	0	NA
K562	DDX55	ADAR	36.156	40.2569	-0.155002	1
K562	DDX55	ADARB1	2.94836	2.93467	0.00671605	1
K562	DDX55	ADARB2	1	1	0	NA
K562	DDX6	ADAR	43.0651	40.3818	0.0928145	1
K562	DDX6	ADARB1	2.9247	2.83693	0.0439595	1
K562	DDX6	ADARB2	1.00846	1	0.012158	NA
K562	DHX30	ADAR	40.8105	39.4161	0.0501554	0.918406
K562	DHX30	ADARB1	3.95264	3.52569	0.164909	1
K562	DHX30	ADARB2	1	1	0	NA
K562	DKC1	ADAR	40.1927	38.588	0.0587822	0.494104
K562	DKC1	ADARB1	2.96304	2.99978	-0.0177764	0.763626
K562	DKC1	ADARB2	1	1	0	NA
K562	DNAJC2	ADAR	37.9867	39.4161	-0.0532898	1
K562	DNAJC2	ADARB1	3.86966	3.52569	0.134301	1
K562	DNAJC2	ADARB2	1	1	0	NA
K562	DNAJC21	ADAR	37.2167	39.4161	-0.0828357	1
K562	DNAJC21	ADARB1	4.16657	3.52569	0.240953	1
K562	DNAJC21	ADARB2	1	1	0	NA
K562	DROSHA	ADAR	30.3704	35.5521	-0.227268	1
K562	DROSHA	ADARB1	3.1874	2.8949	0.138865	1
K562	DROSHA	ADARB2	1	1.00775	-0.0111374	NA
K562	EEF2	ADAR	39.8983	44.7196	-0.164581	0.637023
K562	EEF2	ADARB1	3.20215	3.18692	0.00687937	1
K562	EEF2	ADARB2	1	1	0	NA
K562	EFTUD2	ADAR	50.695	44.7196	0.180935	0.462961
K562	EFTUD2	ADARB1	3.66019	3.18692	0.199755	1
K562	EFTUD2	ADARB2	1	1	0	NA
K562	EIF2S1	ADAR	41.4754	40.3818	0.0385526	1
K562	EIF2S1	ADARB1	3.37514	2.83693	0.250618	0.2116
K562	EIF2S1	ADARB2	1	1	0	NA
K562	EIF2S2	ADAR	45.5998	41.526	0.135014	0.915215
K562	EIF2S2	ADARB1	5.54671	3.44081	0.688882	1.30949e-07
K562	EIF2S2	ADARB2	1	1.00779	-0.0111931	NA
K562	EIF3A	ADAR	44.9515	39.4161	0.189584	0.993263
K562	EIF3A	ADARB1	4.87083	3.52569	0.466261	0.693067
K562	EIF3A	ADARB2	1	1	0	NA
K562	EIF3D	ADAR	46.6433	44.7196	0.0607607	1
K562	EIF3D	ADARB1	4.82376	3.18692	0.597995	0.00132139
K562	EIF3D	ADARB2	1	1	0	NA
K562	EIF3G	ADAR	38.4853	41.3247	-0.102695	0.122692
K562	EIF3G	ADARB1	3.03895	2.38732	0.348179	0.315873
K562	EIF3G	ADARB2	1	1	0	NA
K562	EIF4A3	ADAR	40.3106	40.3818	-0.00254315	0.281449
K562	EIF4A3	ADARB1	3.17689	2.83693	0.163285	1
K562	EIF4A3	ADARB2	1.0086	1	0.0123577	NA
K562	EIF4B	ADAR	33.8203	40.3818	-0.255814	0.01752
K562	EIF4B	ADARB1	3.14145	2.83693	0.147102	0.986098
K562	EIF4B	ADARB2	1	1	0	NA
K562	EIF4G1	ADAR	37.8079	39.4161	-0.0600955	1
K562	EIF4G1	ADARB1	4.10176	3.52569	0.218335	1
K562	EIF4G1	ADARB2	1	1	0	NA
K562	EIF4G2	ADAR	37.7211	38.1673	-0.0169657	0.35039
K562	EIF4G2	ADARB1	4.0602	3.20262	0.342298	0.0207298
K562	EIF4G2	ADARB2	1	1	0	1
K562	ESF1	ADAR	40.945	43.4602	-0.0860053	0.934424
K562	ESF1	ADARB1	3.77361	3.24756	0.216588	0.544458
K562	ESF1	ADARB2	1	1	0	NA
K562	EWSR1	ADAR	31.9814	40.3818	-0.33647	0.0100048
K562	EWSR1	ADARB1	2.95907	2.83693	0.0608133	1
K562	EWSR1	ADARB2	1	1	0	NA
K562	EXOSC9	ADAR	39.3343	39.3671	-0.00120173	1
K562	EXOSC9	ADARB1	3.03848	2.97942	0.0283145	1
K562	EXOSC9	ADARB2	1	1	0	NA
K562	FAM120A	ADAR	42.4296	44.7196	-0.0758383	1
K562	FAM120A	ADARB1	3.73144	3.18692	0.227569	1
K562	FAM120A	ADARB2	1	1	0	NA
K562	FASTKD2	ADAR	34.8519	41.3247	-0.245765	0.233884
K562	FASTKD2	ADARB1	2.64638	2.38732	0.148626	1
K562	FASTKD2	ADARB2	1	1	0	NA
K562	FIP1L1	ADAR	39.3211	43.4602	-0.14439	0.218333
K562	FIP1L1	ADARB1	3.24437	3.24756	-0.00141682	0.79065
K562	FIP1L1	ADARB2	1	1	0	NA
K562	FKBP4	ADAR	44.7187	40.2569	0.151639	0.460288
K562	FKBP4	ADARB1	2.7221	2.93467	-0.10848	0.773915
K562	FKBP4	ADARB2	1	1	0	NA
K562	FMR1	ADAR	50.1415	42.1825	0.24936	0.406126
K562	FMR1	ADARB1	4.97978	2.85967	0.80023	3.2877e-06
K562	FMR1	ADARB2	1	1	0	NA
K562	FTO	ADAR	43.9937	42.1825	0.0606535	1
K562	FTO	ADARB1	4.30462	2.85967	0.590036	0.000648829
K562	FTO	ADARB2	1	1	0	NA
K562	FUBP3	ADAR	40.9894	40.3818	0.0215452	0.808402
K562	FUBP3	ADARB1	2.69794	2.83693	-0.0724707	1
K562	FUBP3	ADARB2	1	1	0	NA
K562	FUS	ADAR	36.8512	41.3247	-0.165292	0.911286
K562	FUS	ADARB1	2.43465	2.38732	0.0283201	1
K562	FUS	ADARB2	1.01115	1	0.0159977	NA
K562	FXR1	ADAR	46.3406	40.3818	0.198572	0.383828
K562	FXR1	ADARB1	2.85791	2.83693	0.0106292	0.639035
K562	FXR1	ADARB2	1	1	0	NA
K562	FXR2	ADAR	35.7955	40.3818	-0.173927	NA
K562	FXR2	ADARB1	2.8843	2.83693	0.0238906	NA
K562	FXR2	ADARB2	1.01669	1	0.023877	NA
K562	G3BP1	ADAR	39.123	41.0377	-0.0689324	1
K562	G3BP1	ADARB1	2.35464	1.92915	0.287541	1
K562	G3BP1	ADARB2	1.00686	1.00734	-0.000695712	NA
K562	G3BP2	ADAR	33.7855	39.4265	-0.222764	0.630504
K562	G3BP2	ADARB1	1.86863	2.61966	-0.487403	0.019604
K562	G3BP2	ADARB2	1.0094	1	0.0135049	NA
K562	GEMIN5	ADAR	44.4841	44.7196	-0.00761998	1
K562	GEMIN5	ADARB1	3.77725	3.18692	0.245174	1
K562	GEMIN5	ADARB2	1	1	0	NA
K562	GLRX3	ADAR	40.7783	39.6286	0.0412602	1
K562	GLRX3	ADARB1	3.48123	3.26743	0.0914432	1
K562	GLRX3	ADARB2	1	1	0	NA
K562	GPKOW	ADAR	52.74	42.1825	0.322254	0.0795106
K562	GPKOW	ADARB1	3.92667	2.85967	0.457455	0.0493609
K562	GPKOW	ADARB2	1	1	0	NA
K562	GRSF1	ADAR	38.0486	41.526	-0.12617	0.000883789
K562	GRSF1	ADARB1	4.35999	3.44081	0.341576	0.591007
K562	GRSF1	ADARB2	1	1.00779	-0.0111931	NA
K562	GRWD1	ADAR	39.6669	40.2569	-0.0213024	1
K562	GRWD1	ADARB1	3.36193	2.93467	0.196089	1
K562	GRWD1	ADARB2	1	1	0	NA
K562	GTF2F1	ADAR	35.3419	39.3671	-0.155612	1
K562	GTF2F1	ADARB1	3.0823	2.97942	0.0489717	1
K562	GTF2F1	ADARB2	1	1	0	NA
K562	HLTF	ADAR	37.6886	39.3671	-0.0628599	1
K562	HLTF	ADARB1	2.77179	2.97942	-0.104214	1
K562	HLTF	ADARB2	1	1	0	NA
K562	HNRNPA0	ADAR	40.6187	36.4966	0.154382	1
K562	HNRNPA0	ADARB1	3.37968	2.99363	0.174992	0.91251
K562	HNRNPA0	ADARB2	1	1	0	NA
K562	HNRNPA1	ADAR	38.4402	43.6472	-0.183275	0.228466
K562	HNRNPA1	ADARB1	3.73866	2.90349	0.364733	0.0135257
K562	HNRNPA1	ADARB2	1	1	0	NA
K562	HNRNPA2B1	ADAR	35.5291	35.5521	-0.000933287	0.655912
K562	HNRNPA2B1	ADARB1	2.61071	2.8949	-0.149072	1
K562	HNRNPA2B1	ADARB2	1.00678	1.00775	-0.00138909	1
K562	HNRNPAB	ADAR	40.0941	36.4966	0.135631	1
K562	HNRNPAB	ADARB1	3.55442	2.99363	0.247716	0.646545
K562	HNRNPAB	ADARB2	1	1	0	NA
K562	HNRNPC	ADAR	41.1218	40.2569	0.0306673	0.146879
K562	HNRNPC	ADARB1	5.6399	2.93467	0.94247	2.21403e-11
K562	HNRNPC	ADARB2	1	1	0	NA
K562	HNRNPF	ADAR	39.5294	40.2569	-0.0263102	0.953368
K562	HNRNPF	ADARB1	3.61345	2.93467	0.300178	0.249162
K562	HNRNPF	ADARB2	1	1	0	NA
K562	HNRNPK	ADAR	40.468	41.0377	-0.0201682	1
K562	HNRNPK	ADARB1	2.96789	1.92915	0.621471	1
K562	HNRNPK	ADARB2	1.0135	1.00734	0.00879344	NA
K562	HNRNPL	ADAR	40.1381	39.5226	0.0222961	1
K562	HNRNPL	ADARB1	2.91993	3.12037	-0.095784	1
K562	HNRNPL	ADARB2	1	1	0	NA
K562	HNRNPM	ADAR	39.2222	43.4602	-0.148024	0.327312
K562	HNRNPM	ADARB1	2.30021	3.24756	-0.497591	0.0196495
K562	HNRNPM	ADARB2	1.01338	1	0.0191775	NA
K562	HNRNPU	ADAR	45.2307	43.6472	0.0514132	1
K562	HNRNPU	ADARB1	2.96747	2.90349	0.0314441	1
K562	HNRNPU	ADARB2	1.00652	1	0.00937964	1
K562	HNRNPUL1	ADAR	36.6016	35.5521	0.0419699	1
K562	HNRNPUL1	ADARB1	3.00444	2.8949	0.0535806	1
K562	HNRNPUL1	ADARB2	1	1.00775	-0.0111374	NA
K562	HSPD1	ADAR	33.6783	43.4602	-0.367874	1.47999e-05
K562	HSPD1	ADARB1	3.7934	3.24756	0.224136	0.870816
K562	HSPD1	ADARB2	1	1	0	NA
K562	IGF2BP1	ADAR	42.2397	41.0377	0.0416497	NA
K562	IGF2BP1	ADARB1	2.39939	1.92915	0.314704	NA
K562	IGF2BP1	ADARB2	1.01358	1.00734	0.00890638	NA
K562	IGF2BP2	ADAR	41.7079	41.0377	0.0233727	1
K562	IGF2BP2	ADARB1	2.46445	1.92915	0.353297	1
K562	IGF2BP2	ADARB2	1.00663	1.00734	-0.00102824	NA
K562	IGF2BP3	ADAR	41.5906	41.0377	0.0193085	1
K562	IGF2BP3	ADARB1	2.99479	1.92915	0.634487	0.767317
K562	IGF2BP3	ADARB2	1.00689	1.00734	-0.000644115	NA
K562	ILF2	ADAR	40.3586	36.4966	0.145115	1
K562	ILF2	ADARB1	3.49398	2.99363	0.222975	0.75776
K562	ILF2	ADARB2	1	1	0	NA
K562	ILF3	ADAR	33.5218	39.4161	-0.233683	0.28492
K562	ILF3	ADARB1	4.05627	3.52569	0.202248	1
K562	ILF3	ADARB2	1	1	0	NA
K562	KHDRBS1	ADAR	43.1434	39.4161	0.130357	0.906071
K562	KHDRBS1	ADARB1	3.99211	3.52569	0.179243	1
K562	KHDRBS1	ADARB2	1	1	0	NA
K562	KHSRP	ADAR	43.061	41.0377	0.0694342	1
K562	KHSRP	ADARB1	2.6045	1.92915	0.433041	1
K562	KHSRP	ADARB2	1.01391	1.00734	0.00937955	NA
K562	KIF1C	ADAR	34.8998	38.588	-0.144933	1
K562	KIF1C	ADARB1	2.67871	2.99978	-0.163319	1
K562	KIF1C	ADARB2	1	1	0	NA
K562	KRR1	ADAR	49.5212	42.1825	0.231401	0.268286
K562	KRR1	ADARB1	4.31328	2.85967	0.592933	0.000722026
K562	KRR1	ADARB2	1	1	0	NA
K562	LARP4	ADAR	37.5251	35.5521	0.0779189	1
K562	LARP4	ADARB1	2.8634	2.8949	-0.0157844	1
K562	LARP4	ADARB2	1	1.00775	-0.0111374	NA
K562	LARP7	ADAR	43.12	40.2569	0.0991182	1
K562	LARP7	ADARB1	4.61505	2.93467	0.653147	1.0465e-05
K562	LARP7	ADARB2	1	1	0	NA
K562	LIN28B	ADAR	37.1237	40.2569	-0.116899	0.832232
K562	LIN28B	ADARB1	3.45424	2.93467	0.235171	1
K562	LIN28B	ADARB2	1	1	0	NA
K562	LSM11	ADAR	38.1085	40.2569	-0.0791235	1
K562	LSM11	ADARB1	3.04867	2.93467	0.0549805	1
K562	LSM11	ADARB2	1	1	0	NA
K562	MAGOH	ADAR	37.1724	41.0377	-0.142717	0.00867573
K562	MAGOH	ADARB1	2.96521	1.92915	0.620167	1
K562	MAGOH	ADARB2	1.01356	1.00734	0.00887329	NA
K562	MAK16	ADAR	34.6064	38.588	-0.157113	0.598518
K562	MAK16	ADARB1	2.61485	2.99978	-0.198127	0.762196
K562	MAK16	ADARB2	1	1	0	NA
K562	MATR3	ADAR	38.6883	41.0377	-0.0850503	0.123035
K562	MATR3	ADARB1	2.48004	1.92915	0.362397	1
K562	MATR3	ADARB2	1.01333	1.00734	0.00854595	NA
K562	MBNL1	ADAR	40.8315	38.588	0.08153	0.432895
K562	MBNL1	ADARB1	2.45108	2.99978	-0.291439	0.0403818
K562	MBNL1	ADARB2	1	1	0	NA
K562	METAP2	ADAR	47.3638	42.1825	0.167141	0.91842
K562	METAP2	ADARB1	6.08524	2.85967	1.08946	4.4829e-13
K562	METAP2	ADARB2	1	1	0	NA
K562	MSI2	ADAR	39.9629	38.1673	0.0663234	1
K562	MSI2	ADARB1	3.36221	3.20262	0.0701579	1
K562	MSI2	ADARB2	1	1	0	NA
K562	MTPAP	ADAR	45.4721	39.6286	0.198439	0.158206
K562	MTPAP	ADARB1	3.69429	3.26743	0.177141	0.921873
K562	MTPAP	ADARB2	1.00761	1	0.0109401	1
K562	NAA15	ADAR	36.6824	38.588	-0.0730653	0.423316
K562	NAA15	ADARB1	2.25662	2.99978	-0.410693	0.419909
K562	NAA15	ADARB2	1	1	0	NA
K562	NCBP2	ADAR	45.7562	40.3818	0.180262	0.498305
K562	NCBP2	ADARB1	2.82391	2.83693	-0.00663427	0.853348
K562	NCBP2	ADARB2	1	1	0	NA
K562	NELFE	ADAR	39.6365	41.0377	-0.0501188	0.222013
K562	NELFE	ADARB1	4.04286	1.92915	1.06741	0.00322593
K562	NELFE	ADARB2	1.0145	1.00734	0.0102172	NA
K562	NFX1	ADAR	37.1833	39.3671	-0.0823356	1
K562	NFX1	ADARB1	3.37216	2.97942	0.178642	1
K562	NFX1	ADARB2	1	1	0	NA
K562	NOL12	ADAR	35.9297	38.1673	-0.0871585	0.914239
K562	NOL12	ADARB1	3.22366	3.20262	0.00944549	1
K562	NOL12	ADARB2	1	1	0	NA
K562	NONO	ADAR	45.1011	44.7196	0.0122552	0.885266
K562	NONO	ADARB1	2.87546	3.18692	-0.148368	1
K562	NONO	ADARB2	1	1	0	NA
K562	NPM1	ADAR	36.75	35.5521	0.0478086	1
K562	NPM1	ADARB1	2.88939	2.8949	-0.00274953	1
K562	NPM1	ADARB2	1	1.00775	-0.0111374	NA
K562	NSUN2	ADAR	43.1115	39.6286	0.12153	0.0292858
K562	NSUN2	ADARB1	3.95738	3.26743	0.27639	0.00487364
K562	NSUN2	ADARB2	1	1	0	NA
K562	NUFIP2	ADAR	39.5098	39.6286	-0.00433109	1
K562	NUFIP2	ADARB1	3.21047	3.26743	-0.025372	1
K562	NUFIP2	ADARB2	1	1	0	NA
K562	NUSAP1	ADAR	33.7272	40.2569	-0.255326	0.209209
K562	NUSAP1	ADARB1	3.36781	2.93467	0.198613	0.695592
K562	NUSAP1	ADARB2	1	1	0	NA
K562	PA2G4	ADAR	46.127	44.7196	0.0447015	1
K562	PA2G4	ADARB1	3.15337	3.18692	-0.015269	1
K562	PA2G4	ADARB2	1	1	0	NA
K562	PABPC1	ADAR	41.8164	36.4966	0.196308	0.818319
K562	PABPC1	ADARB1	4.01015	2.99363	0.421758	0.0959249
K562	PABPC1	ADARB2	1	1	0	NA
K562	PABPC4	ADAR	38.5603	39.4265	-0.032052	1
K562	PABPC4	ADARB1	2.21366	2.61966	-0.242946	0.916121
K562	PABPC4	ADARB2	1.01653	1	0.0236575	NA
K562	PABPN1	ADAR	35.1702	35.5521	-0.0155819	0.585919
K562	PABPN1	ADARB1	2.3637	2.8949	-0.292467	0.590146
K562	PABPN1	ADARB2	1	1.00775	-0.0111374	NA
K562	PARN	ADAR	39.5768	39.4161	0.00587118	1
K562	PARN	ADARB1	3.7184	3.52569	0.0767754	1
K562	PARN	ADARB2	1	1	0	NA
K562	PCBP1	ADAR	42.0758	41.0377	0.0360419	1
K562	PCBP1	ADARB1	2.98876	1.92915	0.63158	0.70434
K562	PCBP1	ADARB2	1	1.00734	-0.0105557	NA
K562	PCBP2	ADAR	35.6889	41.0377	-0.201475	1
K562	PCBP2	ADARB1	3.15182	1.92915	0.708221	0.0857843
K562	PCBP2	ADARB2	1.00675	1.00734	-0.000848158	NA
K562	PES1	ADAR	42.9425	44.7196	-0.0585014	0.952559
K562	PES1	ADARB1	3.2725	3.18692	0.0382318	1
K562	PES1	ADARB2	1	1	0	NA
K562	PHF6	ADAR	36.4888	40.2569	-0.141785	0.707979
K562	PHF6	ADARB1	3.26803	2.93467	0.155222	1
K562	PHF6	ADARB2	1	1	0	NA
K562	PKM	ADAR	38.5058	43.6472	-0.180816	0.49275
K562	PKM	ADARB1	3.256	2.90349	0.165312	1
K562	PKM	ADARB2	1	1	0	NA
K562	PNPT1	ADAR	35.3952	38.1673	-0.108785	1
K562	PNPT1	ADARB1	3.85233	3.20262	0.266477	0.425996
K562	PNPT1	ADARB2	1	1	0	NA
K562	PPIG	ADAR	33.9459	43.4602	-0.356455	0.000149487
K562	PPIG	ADARB1	3.36058	3.24756	0.0493549	1
K562	PPIG	ADARB2	1	1	0	NA
K562	PPIL4	ADAR	42.3066	36.4966	0.213122	0.571775
K562	PPIL4	ADARB1	3.32063	2.99363	0.149559	1
K562	PPIL4	ADARB2	1	1	0	NA
K562	PPP1R8	ADAR	38.4693	35.5521	0.113772	0.903362
K562	PPP1R8	ADARB1	2.94034	2.8949	0.0224682	0.943183
K562	PPP1R8	ADARB2	1	1.00775	-0.0111374	NA
K562	PRPF6	ADAR	38.2137	39.3671	-0.0428995	1
K562	PRPF6	ADARB1	4.47326	2.97942	0.586294	0.0993175
K562	PRPF6	ADARB2	1	1	0	NA
K562	PRPF8	ADAR	42.5653	44.7196	-0.071231	0.507745
K562	PRPF8	ADARB1	3.07522	3.18692	-0.0514704	0.105698
K562	PRPF8	ADARB2	1	1	0	NA
K562	PSIP1	ADAR	32.5074	40.2569	-0.308471	0.00674615
K562	PSIP1	ADARB1	3.80279	2.93467	0.37386	0.255778
K562	PSIP1	ADARB2	1	1	0	NA
K562	PTBP1	ADAR	39.6096	41.0377	-0.051097	0.51839
K562	PTBP1	ADARB1	2.82748	1.92915	0.551551	0.977611
K562	PTBP1	ADARB2	1.00676	1.00734	-0.000828764	NA
K562	PUF60	ADAR	43.8505	38.1673	0.200256	0.940561
K562	PUF60	ADARB1	4.11789	3.20262	0.36265	0.455424
K562	PUF60	ADARB2	1	1	0	NA
K562	PUM1	ADAR	38.7082	38.1673	0.0203011	1
K562	PUM1	ADARB1	3.09458	3.20262	-0.0495118	1
K562	PUM1	ADARB2	1	1	0	NA
K562	PUM2	ADAR	37.7556	38.1673	-0.0156478	0.144941
K562	PUM2	ADARB1	5.07566	3.20262	0.66434	7.53453e-09
K562	PUM2	ADARB2	1	1	0	NA
K562	PUS1	ADAR	32.5455	38.588	-0.245696	0.0312765
K562	PUS1	ADARB1	1.93554	2.99978	-0.632119	0.00324797
K562	PUS1	ADARB2	1	1	0	NA
K562	QKI	ADAR	43.2993	39.4265	0.135177	1
K562	QKI	ADARB1	2.54674	2.61966	-0.0407302	1
K562	QKI	ADARB2	1.01619	1	0.0231639	NA
K562	RAVER1	ADAR	37.0169	39.4265	-0.0909845	1
K562	RAVER1	ADARB1	2.34706	2.61966	-0.158527	1
K562	RAVER1	ADARB2	1	1	0	NA
K562	RBFOX2	ADAR	39.4779	39.4161	0.00226219	1
K562	RBFOX2	ADARB1	3.41275	3.52569	-0.0469735	1
K562	RBFOX2	ADARB2	1	1	0	NA
K562	RBM15	ADAR	35.5831	38.588	-0.116959	0.277631
K562	RBM15	ADARB1	2.52088	2.99978	-0.25093	0.747057
K562	RBM15	ADARB2	1	1	0	NA
K562	RBM17	ADAR	42.1435	41.526	0.021296	1
K562	RBM17	ADARB1	3.48215	3.44081	0.0172287	1
K562	RBM17	ADARB2	1	1.00779	-0.0111931	NA
K562	RBM22	ADAR	33.3024	41.0377	-0.301322	0.0835967
K562	RBM22	ADARB1	3.23881	1.92915	0.747497	0.0576923
K562	RBM22	ADARB2	1	1.00734	-0.0105557	NA
K562	RBM25	ADAR	37.426	39.4265	-0.0751278	1
K562	RBM25	ADARB1	2.42778	2.61966	-0.109745	1
K562	RBM25	ADARB2	1	1	0	NA
K562	RBM34	ADAR	34.2212	41.0377	-0.262059	0.589387
K562	RBM34	ADARB1	2.79254	1.92915	0.533611	0.963429
K562	RBM34	ADARB2	1.01382	1.00734	0.00924216	NA
K562	RBM39	ADAR	39.8697	35.5521	0.165358	0.671256
K562	RBM39	ADARB1	2.65337	2.8949	-0.125692	1
K562	RBM39	ADARB2	1	1.00775	-0.0111374	NA
K562	RCC2	ADAR	30.636	40.2569	-0.394009	3.00389e-05
K562	RCC2	ADARB1	3.17374	2.93467	0.112985	1
K562	RCC2	ADARB2	1	1	0	NA
K562	RECQL	ADAR	45.6758	39.4265	0.212262	1
K562	RECQL	ADARB1	2.59685	2.61966	-0.0126199	1
K562	RECQL	ADARB2	1	1	0	NA
K562	RPS10	ADAR	39.2442	41.3247	-0.0745225	0.888965
K562	RPS10	ADARB1	2.80917	2.38732	0.234749	1
K562	RPS10	ADARB2	1.00997	1	0.0143082	NA
K562	RPS19	ADAR	34.3088	44.7196	-0.38233	2.60554e-06
K562	RPS19	ADARB1	5.23573	3.18692	0.716229	0.0521754
K562	RPS19	ADARB2	1	1	0	NA
K562	RPS3	ADAR	41.5987	41.3247	0.00953436	NA
K562	RPS3	ADARB1	2.51046	2.38732	0.0725576	NA
K562	RPS3	ADARB2	1	1	0	NA
K562	RPS3A	ADAR	40.638	36.4966	0.155068	0.947121
K562	RPS3A	ADARB1	3.47099	2.99363	0.213449	0.808507
K562	RPS3A	ADARB2	1	1	0	NA
K562	RRP9	ADAR	42.9194	44.7196	-0.0592784	0.942649
K562	RRP9	ADARB1	3.40168	3.18692	0.0940842	1
K562	RRP9	ADARB2	1	1	0	NA
K562	RTF1	ADAR	39.2141	39.3671	-0.00561854	1
K562	RTF1	ADARB1	3.2124	2.97942	0.108616	1
K562	RTF1	ADARB2	1	1	0	NA
K562	SAFB2	ADAR	38.5084	38.9446	-0.0162523	1
K562	SAFB2	ADARB1	3.60011	3.33502	0.110345	1
K562	SAFB2	ADARB2	1.0073	1	0.010496	NA
K562	SART3	ADAR	33.26	36.4966	-0.133973	1
K562	SART3	ADARB1	3.52099	2.99363	0.234086	1
K562	SART3	ADARB2	1	1	0	NA
K562	SBDS	ADAR	43.142	36.4966	0.241333	0.741244
K562	SBDS	ADARB1	3.66769	2.99363	0.292975	0.246182
K562	SBDS	ADARB2	1	1	0	NA
K562	SERBP1	ADAR	39.0306	44.7196	-0.196302	1
K562	SERBP1	ADARB1	2.84725	3.18692	-0.162594	0.97488
K562	SERBP1	ADARB2	1.01127	1	0.0161693	NA
K562	SF1	ADAR	47.2633	35.5521	0.410785	0.0501319
K562	SF1	ADARB1	2.59975	2.8949	-0.155144	1
K562	SF1	ADARB2	1	1.00775	-0.0111374	NA
K562	SF3A3	ADAR	46.2156	39.6286	0.221838	0.000919893
K562	SF3A3	ADARB1	4.4398	3.26743	0.44234	0.0034229
K562	SF3A3	ADARB2	1	1	0	NA
K562	SF3B1	ADAR	48.0076	42.1825	0.186619	0.377158
K562	SF3B1	ADARB1	4.33734	2.85967	0.60096	0.002603
K562	SF3B1	ADARB2	1	1	0	NA
K562	SF3B4	ADAR	37.4884	39.4265	-0.0727237	1
K562	SF3B4	ADARB1	2.53785	2.61966	-0.045775	0.925661
K562	SF3B4	ADARB2	1	1	0	NA
K562	SFPQ	ADAR	41.8637	35.5521	0.235765	0.729006
K562	SFPQ	ADARB1	2.35304	2.8949	-0.298992	0.507579
K562	SFPQ	ADARB2	1	1.00775	-0.0111374	NA
K562	SLBP	ADAR	40.8411	39.4161	0.0512358	1
K562	SLBP	ADARB1	4.63418	3.52569	0.394406	0.0982031
K562	SLBP	ADARB2	1	1	0	NA
K562	SLTM	ADAR	38.2353	41.3247	-0.112098	1
K562	SLTM	ADARB1	2.86096	2.38732	0.261105	1
K562	SLTM	ADARB2	1	1	0	NA
K562	SMN1	ADAR	38.3561	36.4966	0.071695	1
K562	SMN1	ADARB1	2.77727	2.99363	-0.108228	1
K562	SMN1	ADARB2	1	1	0	NA
K562	SMNDC1	ADAR	38.4181	39.3671	-0.0352035	1
K562	SMNDC1	ADARB1	2.8388	2.97942	-0.0697515	1
K562	SMNDC1	ADARB2	1	1	0	NA
K562	SND1	ADAR	40.6277	41.3247	-0.0245403	1
K562	SND1	ADARB1	2.5472	2.38732	0.0935197	1
K562	SND1	ADARB2	1.01077	1	0.0154599	NA
K562	SNRNP200	ADAR	43.9492	35.5521	0.3059	0.0429567
K562	SNRNP200	ADARB1	2.55727	2.8949	-0.178909	1
K562	SNRNP200	ADARB2	1	1.00775	-0.0111374	NA
K562	SRFBP1	ADAR	36.559	40.2569	-0.139011	0.459367
K562	SRFBP1	ADARB1	2.99942	2.93467	0.0314842	1
K562	SRFBP1	ADARB2	1	1	0	NA
K562	SRP68	ADAR	41.6858	44.7196	-0.101354	0.799995
K562	SRP68	ADARB1	3.80858	3.18692	0.257091	0.900332
K562	SRP68	ADARB2	1.00923	1	0.0132542	NA
K562	SRPK2	ADAR	41.9998	39.6286	0.0838386	0.784339
K562	SRPK2	ADARB1	3.63897	3.26743	0.155376	0.633491
K562	SRPK2	ADARB2	1	1	0	NA
K562	SRSF1	ADAR	40.1533	41.0377	-0.0314301	0.256589
K562	SRSF1	ADARB1	3.08691	1.92915	0.678195	0.121563
K562	SRSF1	ADARB2	1	1.00734	-0.0105557	NA
K562	SRSF4	ADAR	39.1454	39.3671	-0.00814694	NA
K562	SRSF4	ADARB1	3.32202	2.97942	0.157027	NA
K562	SRSF4	ADARB2	1	1	0	NA
K562	SRSF5	ADAR	39.5441	41.0377	-0.0534874	0.53243
K562	SRSF5	ADARB1	2.87327	1.92915	0.574725	0.780732
K562	SRSF5	ADARB2	1.01577	1.00734	0.0120182	NA
K562	SRSF7	ADAR	40.6506	41.0377	-0.0136716	NA
K562	SRSF7	ADARB1	2.76555	1.92915	0.519599	NA
K562	SRSF7	ADARB2	1.00732	1.00734	-3.8609e-05	NA
K562	SRSF9	ADAR	40.9639	41.0377	-0.00259402	NA
K562	SRSF9	ADARB1	3.04668	1.92915	0.659272	NA
K562	SRSF9	ADARB2	1	1.00734	-0.0105557	NA
K562	SSB	ADAR	41.9156	41.3247	0.0204861	1
K562	SSB	ADARB1	2.59553	2.38732	0.120632	1
K562	SSB	ADARB2	1	1	0	NA
K562	SSRP1	ADAR	40.7391	43.4602	-0.0932777	1
K562	SSRP1	ADARB1	3.34574	3.24756	0.0429679	0.979255
K562	SSRP1	ADARB2	1	1	0	NA
K562	STAU1	ADAR	41.0365	43.4602	-0.0827864	1
K562	STAU1	ADARB1	3.81102	3.24756	0.23082	0.126815
K562	STAU1	ADARB2	1	1	0	NA
K562	STIP1	ADAR	45.0279	36.4966	0.30306	0.941311
K562	STIP1	ADARB1	3.43944	2.99363	0.200279	1
K562	STIP1	ADARB2	1	1	0	NA
K562	SUB1	ADAR	38.1219	39.3671	-0.0463694	1
K562	SUB1	ADARB1	3.01569	2.97942	0.0174528	1
K562	SUB1	ADARB2	1	1	0	NA
K562	SUCLG1	ADAR	39.7373	38.1673	0.0581561	1
K562	SUCLG1	ADARB1	3.13572	3.20262	-0.0304551	1
K562	SUCLG1	ADARB2	1	1	0	NA
K562	SUGP2	ADAR	36.1227	35.5521	0.0229693	1
K562	SUGP2	ADARB1	2.80983	2.8949	-0.0430344	1
K562	SUGP2	ADARB2	1	1.00775	-0.0111374	NA
K562	SUPT6H	ADAR	37.6237	35.5521	0.0817075	0.842163
K562	SUPT6H	ADARB1	2.6271	2.8949	-0.140046	1
K562	SUPT6H	ADARB2	1	1.00775	-0.0111374	NA
K562	SUPV3L1	ADAR	37.8277	44.7196	-0.241465	0.0732071
K562	SUPV3L1	ADARB1	3.57543	3.18692	0.165953	1
K562	SUPV3L1	ADARB2	1	1	0	NA
K562	TAF15	ADAR	34.73	39.4265	-0.182984	1
K562	TAF15	ADARB1	2.14836	2.61966	-0.286147	0.887508
K562	TAF15	ADARB2	1	1	0	NA
K562	TARDBP	ADAR	41.9904	41.0377	0.0331127	0.322964
K562	TARDBP	ADARB1	3.29661	1.92915	0.773015	0.679583
K562	TARDBP	ADARB2	1	1.00734	-0.0105557	NA
K562	TBRG4	ADAR	37.1943	39.4265	-0.0840841	1
K562	TBRG4	ADARB1	2.38043	2.61966	-0.13816	1
K562	TBRG4	ADARB2	1.0263	1	0.0374459	NA
K562	TFIP11	ADAR	42.2833	44.7196	-0.0808208	1
K562	TFIP11	ADARB1	3.37526	3.18692	0.0828362	1
K562	TFIP11	ADARB2	1	1	0	NA
K562	TIA1	ADAR	40.8218	41.0377	-0.00760939	0.347959
K562	TIA1	ADARB1	3.10426	1.92915	0.686282	0.437634
K562	TIA1	ADARB2	1.00755	1.00734	0.000296874	NA
K562	TIAL1	ADAR	37.9557	40.2569	-0.0849197	0.526128
K562	TIAL1	ADARB1	4.18421	2.93467	0.511756	0.0297802
K562	TIAL1	ADARB2	1	1	0	NA
K562	TRA2A	ADAR	38.6449	41.0377	-0.0866709	0.85974
K562	TRA2A	ADARB1	2.75637	1.92915	0.514804	1
K562	TRA2A	ADARB2	1.00743	1.00734	0.000118708	NA
K562	TRIM56	ADAR	40.2445	40.2569	-0.000447286	1
K562	TRIM56	ADARB1	3.67168	2.93467	0.32324	0.215032
K562	TRIM56	ADARB2	1	1	0	NA
K562	TRIP6	ADAR	42.0908	43.4602	-0.0461874	0.936129
K562	TRIP6	ADARB1	3.96116	3.24756	0.286569	0.152066
K562	TRIP6	ADARB2	1	1	0	NA
K562	TROVE2	ADAR	36.2684	38.993	-0.104499	0.253559
K562	TROVE2	ADARB1	3.12808	3.30042	-0.0773711	0.610635
K562	TROVE2	ADARB2	1	1	0	NA
K562	TUFM	ADAR	40.3923	38.1673	0.0817413	1
K562	TUFM	ADARB1	3.08	3.20262	-0.0563248	1
K562	TUFM	ADARB2	1	1	0	NA
K562	U2AF1	ADAR	36.0421	39.4265	-0.129485	1
K562	U2AF1	ADARB1	1.99462	2.61966	-0.393271	0.239053
K562	U2AF1	ADARB2	1	1	0	NA
K562	U2AF2	ADAR	36.872	39.4265	-0.0966427	0.994656
K562	U2AF2	ADARB1	2.27559	2.61966	-0.203141	0.827236
K562	U2AF2	ADARB2	1	1	0	NA
K562	UBE2L3	ADAR	38.1966	38.1673	0.00110524	1
K562	UBE2L3	ADARB1	3.6905	3.20262	0.204564	0.503067
K562	UBE2L3	ADARB2	1	1	0	NA
K562	UCHL5	ADAR	45.8698	44.7196	0.0366374	1
K562	UCHL5	ADARB1	3.59548	3.18692	0.174023	1
K562	UCHL5	ADARB2	1	1	0	NA
K562	UPF1	ADAR	39.7331	39.6286	0.00379802	0.455842
K562	UPF1	ADARB1	3.10938	3.26743	-0.0715256	0.0454525
K562	UPF1	ADARB2	1	1	0	NA
K562	UPF2	ADAR	42.1419	43.6472	-0.0506345	1
K562	UPF2	ADARB1	2.70051	2.90349	-0.104556	1
K562	UPF2	ADARB2	1	1	0	NA
K562	UTP18	ADAR	35.8488	38.588	-0.106229	1
K562	UTP18	ADARB1	2.66556	2.99978	-0.170419	1
K562	UTP18	ADARB2	1.00607	1	0.00873015	1
K562	WDR3	ADAR	42.6635	39.6286	0.106459	0.442139
K562	WDR3	ADARB1	3.21253	3.26743	-0.0244429	1
K562	WDR3	ADARB2	1	1	0	NA
K562	WDR43	ADAR	38.9647	39.6286	-0.0243738	0.770394
K562	WDR43	ADARB1	4.65336	3.26743	0.510118	0.000399328
K562	WDR43	ADARB2	1	1	0	NA
K562	WRN	ADAR	43.4424	39.8245	0.125448	0.772251
K562	WRN	ADARB1	3.22468	3.09355	0.0598944	1
K562	WRN	ADARB2	1	1.00448	-0.00645123	NA
K562	XPO5	ADAR	39.4391	35.5521	0.149691	1
K562	XPO5	ADARB1	2.87405	2.8949	-0.0104304	1
K562	XPO5	ADARB2	1	1.00775	-0.0111374	NA
K562	XRCC5	ADAR	41.2925	39.3671	0.0688886	1
K562	XRCC5	ADARB1	2.91705	2.97942	-0.0305243	1
K562	XRCC5	ADARB2	1	1	0	NA
K562	XRCC6	ADAR	36.6644	39.3671	-0.10261	1
K562	XRCC6	ADARB1	2.32289	2.97942	-0.359111	0.319979
K562	XRCC6	ADARB2	1	1	0	NA
K562	XRN2	ADAR	40.6891	44.7196	-0.136267	0.25729
K562	XRN2	ADARB1	3.66378	3.18692	0.20117	0.874039
K562	XRN2	ADARB2	1	1	0	NA
K562	YBX3	ADAR	37.8007	39.4161	-0.0603698	1
K562	YBX3	ADARB1	3.68933	3.52569	0.0654519	1
K562	YBX3	ADARB2	1	1	0	NA
K562	YTHDC2	ADAR	37.2968	35.5521	0.0691158	0.798772
K562	YTHDC2	ADARB1	2.5666	2.8949	-0.173656	1
K562	YTHDC2	ADARB2	1	1.00775	-0.0111374	NA
K562	ZC3H8	ADAR	40.347	39.8245	0.0188039	1
K562	ZC3H8	ADARB1	3.95491	3.09355	0.354383	0.0227374
K562	ZC3H8	ADARB2	1.00499	1.00448	0.00072473	NA
K562	ZRANB2	ADAR	38.8148	39.3671	-0.0203819	1
K562	ZRANB2	ADARB1	3.03083	2.97942	0.0246787	1
K562	ZRANB2	ADARB2	1	1	0	NA

## Sheet: Figure 2c
# Editing levels in the TARDBP knockdown data (testable and differential) are available in:
		https://github.com/gxiaolab/RNA_editing/blob/master/RBP_regulation/Summary.all_de_sites.all_rbps.HepG2.new_fdr_corr.final.header.tab

## Sheet: Figure 2d
# Tracks were obtained from the UCSC Genome Browser
# ChIP peaks were obtained from processed data in the ENCODE website: https://www.encodeproject.org/experiments/ENCSR145CXH/

## Sheet: Figure 2e,f
		Fold change Luciferase activity
Reporter Assay Type	Vector sequence	Rep1	Rep2	Rep3
basic_ChIP2	empty	1	1.52783	1.10435
basic_ChIP2	ChIP	7.96057	9.73599	9.14097
basic_ChIP1	empty	1	0.83508	0.47445
basic_ChIP1	ChIP	35.6745	34.8092	28.1778
promoter_ChIP1	empty	1	1.2033	1.61712
promoter_ChIP1	ChIP	1.03288	2.53159	1.52049
promoter_ChIP2	empty	1	0.63404	0.91376
promoter_ChIP2	ChIP	2.0984	2.02473	2.09112
enhancer_ChIP1	empty	1	0.93258	0.72968
enhancer_ChIP1	ChIP	7.52973	10.3723	6.18815
enhancer_ChIP2	empty	1	0.95048	1.05849
enhancer_ChIP2	ChIP	9.27147	10.7494	9.97349

## Sheet: Figure 3a
# Editing levels in these RBPs knockdown data (testable and differential) are available in
	https://github.com/gxiaolab/RNA_editing/blob/master/RBP_regulation/Summary.all_de_sites.all_rbps.HepG2.new_fdr_corr.final.header.tab
	https://github.com/gxiaolab/RNA_editing/blob/master/RBP_regulation/Summary.all_de_sites.all_rbps.K562.new_fdr_corr.final.header.tab

## Sheet: Figure 3b
# Distance from differential editing sites and controls to eCLIP peaks are available in:
	https://github.com/gxiaolab/RNA_editing/blob/master/RBP_regulation/eCLIP_peak_distance_to_editing_sites.all_RBPs.HepG2.RBPS_in_manuscript.tab.gz
	https://github.com/gxiaolab/RNA_editing/blob/master/RBP_regulation/eCLIP_peak_distance_to_editing_sites.all_RBPs.K562.RBPS_in_manuscript.tab.gz
	https://github.com/gxiaolab/RNA_editing/blob/master/RBP_regulation/ADAR_CLIP_peak_distance_to_editing_sites.HepG2_and_K562_sites.tab.gz

[truncated: 11 more sheets: Figure 4a, Figure 4b, Figure 4c, Figure 5a, Figure 5b, Figure 5c, Figure 5d, Figure 5e, Figure 5f, Figure 6a, Figure 6b]
